# Supplementary material for: Genome-wide identification and gene expression pattern of ABC transporter gene family in Capsicum spp
Source: PLoS One. 2019 Apr 30;14(4):e0215901. doi: 10.1371/journal.pone.0215901 (PMC6490891; doi:10.1371/journal.pone.0215901)
Supplement: S1 Table — (XLSX) [file pone.0215901.s001.xlsx]

## Sheet: Sheet1
S1 Table. Basic information on the ABC transporter gene family in C. annuum
Gene	Locus no.	Subfamily	Chromosome	Chromosomal position		Strand	CDS length (bp)	Number of exons	Protein properties			Topology
				Start	End				Size (aa)	MW (kDa)	pI
CaABCA1	CA.PGAv.1.6.scaffold1305.1	ABCA	Chr03	264552956	264561012	+	2895	18	964	33.0312	8.7	NBD
CaABCA2	CA.PGAv.1.6.scaffold1305.3	ABCA	Chr03	264611243	264619767	+	2835	18	944	32.9886	8.37	NBD
CaABCA3	CA.PGAv.1.6.scaffold1711.16	ABCA	Chr03	265383412	265385138	-	1077	7	358	56.7172	5.48	NBD
CaABCA4	CA.PGAv.1.6.scaffold1711.17	ABCA	Chr03	265385198	265399485	-	1974	11	657	29.0056	8.21	NBD
CaABCA5	CA.PGAv.1.6.scaffold2.16	ABCA	Chr04	69729068	69735381	-	1419	9	472	8.14676	8.72	NBD
CaABCA6	CA.PGAv.1.6.scaffold628.29	ABCA	Chr06	225382305	225388198	-	2250	15	749	141.014	5.73	NBD
CaABCA7	CA.PGAv.1.6.scaffold628.30	ABCA	Chr06	225388307	225393865	+	2844	16	947	73.1654	9	NBD
CaABCA8	CA.PGAv.1.6.scaffold628.31	ABCA	Chr06	225394730	225406369	-	2691	18	896	32.2451	6.99	NBD
CaABCA9	CA.PGAv.1.6.scaffold628.32	ABCA	Chr06	225408545	225415017	+	2781	15	926	36.8626	8.24	NBD
CaABCA10	CA.PGAv.1.6.scaffold676.30	ABCA	Chr05	1852640	1872700	+	5496	38	1831	163.976	6.04	NBD-NBD
CaABCB1	CA.PGAv.1.6.scaffold1180.1	ABCB	Chr10	150625811	150629704	+	3165	4	1054	34.8494	9.1	(TMD-NBD)x2
CaABCB2	CA.PGAv.1.6.scaffold1194.5	ABCB	Chr12	226170305	226173652	+	1245	11	414	161.866	9.43	TMD-NBD
CaABCB3	CA.PGAv.1.6.scaffold1228.8	ABCB	Chr03	271280574	271285989	+	1911	17	636	9.13825	8.68	TMD-NBD
CaABCB4	CA.PGAv.1.6.scaffold1280.46	ABCB	Chr06	61732	67014	-	3852	12	1283	29.7178	8.44	(TMD-NBD)x2
CaABCB5	CA.PGAv.1.6.scaffold1358.18	ABCB	Chr11	258564709	258595209	-	5271	19	1756	170.464	6.2	(TMD-NBD)x2
CaABCB6	CA.PGAv.1.6.scaffold1476.4	ABCB	Chr03	23101001	23101605	+	294	2	97	71.2499	5.36	NBD
CaABCB7	CA.PGAv.1.6.scaffold1543.7	ABCB	Chr07	229031093	229032502	+	690	5	229	115.144	9.03	TMD
CaABCB8	CA.PGAv.1.6.scaffold1557.13	ABCB	Chr05	8254738	8264556	+	3030	11	1009	44.8162	5.13	TMD-NBD-TMD
CaABCB9	CA.PGAv.1.6.scaffold1557.14	ABCB	Chr05	8264633	8265739	+	1107	1	368	68.1935	9.48	NBD
CaABCB10	CA.PGAv.1.6.scaffold181.68	ABCB	Chr06	11548475	11549642	-	663	3	220	67.6103	9.24	NBD
CaABCB11	CA.PGAv.1.6.scaffold206.141	ABCB	Chr02	166179910	166187176	-	3750	10	1249	138.16	7.57	(TMD-NBD)x2
CaABCB12	CA.PGAv.1.6.scaffold206.80	ABCB	Chr02	165413610	165419898	-	3795	7	1264	10.8754	8.65	(TMD-NBD)x2
CaABCB13	CA.PGAv.1.6.scaffold206.81	ABCB	Chr02	165436299	165441763	-	3747	7	1248	18.6867	9.03	(TMD-NBD)x2
CaABCB14	CA.PGAv.1.6.scaffold219.42	ABCB	Chr01	198522887	198523045	+	159	1	52	108.752	6.71	TMD
CaABCB15	CA.PGAv.1.6.scaffold234.16	ABCB	Chr10	84484417	84484638	-	222	1	73	105.898	6.26	TMD
CaABCB16	CA.PGAv.1.6.scaffold247.4	ABCB	Chr03	109423168	109427449	-	1551	6	516	93.6898	8.99	TMD-NBD-NBD
CaABCB17	CA.PGAv.1.6.scaffold247.5	ABCB	Chr03	109420899	109423038	-	1971	3	656	196.501	8.41	TMD-NBD
CaABCB18	CA.PGAv.1.6.scaffold257.58	ABCB	Chr02	134473819	134476399	-	2181	6	726	166.013	7.27	TMD-NBD
CaABCB19	CA.PGAv.1.6.scaffold257.60	ABCB	Chr02	134434273	134439121	+	636	2	211	73.4427	4.79	NBD
CaABCB20	CA.PGAv.1.6.scaffold257.62	ABCB	Chr02	134364402	134364692	-	222	2	73	74.6695	5.12	TMD
CaABCB21	CA.PGAv.1.6.scaffold257.63	ABCB	Chr02	134358949	134362640	-	2208	8	735	10.5962	6.83	(NBD-TMD)x2
CaABCB22	CA.PGAv.1.6.scaffold257.67	ABCB	Chr02	134301379	134307907	-	3786	12	1261	31.3833	6.82	(TMD-NBD)x2
CaABCB23	CA.PGAv.1.6.scaffold278.7	ABCB	Chr04	62394919	62448727	+	2085	18	694	164.275	9.04	TMD-NBD
CaABCB24	CA.PGAv.1.6.scaffold298.31	ABCB	Chr01	21585568	21594512	+	3756	12	1251	83.9713	8.29	(TMD-NBD)x2
CaABCB25	CA.PGAv.1.6.scaffold3446.1	ABCB	Scaffold3446	2631	5307	-	2040	7	679	30.8245	6.79	TMD-NBD-NBD
CaABCB26	CA.PGAv.1.6.scaffold369.4	ABCB	Chr09	84037351	84060132	-	1878	16	625	25.1759	9.31	TMD-NBD
CaABCB27	CA.PGAv.1.6.scaffold397.62	ABCB	Chr09	1448580	1458353	-	1860	10	619	167.288	8.78	TMD-NBD
CaABCB28	CA.PGAv.1.6.scaffold43.29	ABCB	Chr11	84893322	84894470	+	858	3	285	157.529	9.49	TMD
CaABCB29	CA.PGAv.1.6.scaffold460.8	ABCB	Chr02	22198040	22208936	+	4698	13	1565	111.292	8.12	(TMD-NBD)x2
CaABCB30	CA.PGAv.1.6.scaffold460.9	ABCB	Chr02	22209494	22213203	-	1146	6	381	41.0626	5.62	NBD
CaABCB31	CA.PGAv.1.6.scaffold484.100	ABCB	Chr12	248575774	248578424	-	1437	6	478	69.9623	9.12	TMD-NBD
CaABCB32	CA.PGAv.1.6.scaffold484.101	ABCB	Chr12	248580970	248581347	-	378	1	125	62.7758	8.82	NBD
CaABCB33	CA.PGAv.1.6.scaffold484.98	ABCB	Chr12	248565230	248572526	-	3666	13	1221	69.7235	8.32	TMD-NBD-TMD-NBD-TMD
CaABCB34	CA.PGAv.1.6.scaffold484.99	ABCB	Chr12	248573470	248575250	-	1512	4	503	63.7054	8	TMD-NBD
CaABCB35	CA.PGAv.1.6.scaffold548.21	ABCB	Chr03	222900699	222904921	+	1368	11	455	85.0617	7.03	TMD-NBD
CaABCB36	CA.PGAv.1.6.scaffold56.6	ABCB	Chr08	100563818	100564312	+	495	1	164	78.8965	9.36	NBD
CaABCB37	CA.PGAv.1.6.scaffold638.21	ABCB	Chr04	1074194	1078047	+	2505	7	834	39.1058	8.77	NBD-TMD-NBD
CaABCB38	CA.PGAv.1.6.scaffold65.138	ABCB	Chr06	230818866	230821722	+	1920	7	639	73.4004	9.22	TMD-NBD
CaABCB39	CA.PGAv.1.6.scaffold65.139	ABCB	Chr06	230823375	230825557	+	1932	3	643	34.5007	8.45	TMD-NBD
CaABCB40	CA.PGAv.1.6.scaffold672.2	ABCB	Chr07	28316931	28319589	+	2223	4	740	67.6248	8.74	(NBD-TMD)x2
CaABCB41	CA.PGAv.1.6.scaffold672.3	ABCB	Chr07	28304099	28304825	+	483	2	160	19.3745	6.58	NBD
CaABCB42	CA.PGAv.1.6.scaffold672.4	ABCB	Chr07	28286269	28297541	+	984	6	327	24.3213	9.21	TMD
CaABCB43	CA.PGAv.1.6.scaffold758.19	ABCB	Chr03	255420748	255425447	+	510	5	169	170.238	4.78	NBD
CaABCB44	CA.PGAv.1.6.scaffold758.20	ABCB	Chr03	255886997	255900990	+	660	5	219	29.8103	7.74	NBD
CaABCB45	CA.PGAv.1.6.scaffold781.13	ABCB	Chr03	267390571	267390792	+	222	1	73	173.273	7.93	TMD
CaABCB46	CA.PGAv.1.6.scaffold800.8	ABCB	Chr01	27707124	27707342	+	219	1	72	52.9425	5.86	TMD
CaABCB47	CA.PGAv.1.6.scaffold862.32	ABCB	Chr03	29246768	29255021	-	4584	11	1527	23.8533	8.51	(TMD-NBD)x2
CaABCB48	CA.PGAv.1.6.scaffold900.28	ABCB	Chr09	5131432	5138428	+	4017	10	1338	34.5637	8.17	(TMD-NBD)x2
CaABCC1	CA.PGAv.1.6.scaffold100.1	ABCC	Chr01	192006683	192025444	+	1536	5	511	81.4036	6.34	NBD-TMD
CaABCC2	CA.PGAv.1.6.scaffold108.12	ABCC	Chr03	242500576	242505916	-	4416	10	1471	29.382	7.02	(TMD-NBD)x2
CaABCC3	CA.PGAv.1.6.scaffold1506.4	ABCC	Chr03	32365668	32371250	-	4425	12	1474	136.148	6.81	(TMD-NBD)x2
CaABCC4	CA.PGAv.1.6.scaffold185.39	ABCC	Chr01	228354010	228365882	-	4530	10	1509	137.654	6.07	(TMD-NBD)x2
CaABCC5	CA.PGAv.1.6.scaffold204.7	ABCC	Chr06	135955065	135957854	+	2181	7	726	136.261	8	TMD-NBD-TMD
CaABCC6	CA.PGAv.1.6.scaffold204.8	ABCC	Chr06	135958060	135959203	+	783	5	260	115.184	8.7	NBD
CaABCC7	CA.PGAv.1.6.scaffold22.47	ABCC	Chr01	39649770	39654835	-	897	7	298	5.97886	8.51	NBD
CaABCC8	CA.PGAv.1.6.scaffold22.49	ABCC	Chr01	39742506	39773180	-	4071	20	1356	34.8299	7.85	(TMD-NBD)x2
CaABCC9	CA.PGAv.1.6.scaffold227.9	ABCC	Chr11	90527866	90529262	+	837	4	278	151.429	5.9	NBD
CaABCC10	CA.PGAv.1.6.scaffold32.16	ABCC	Chr07	80434043	80435655	-	498	4	165	13.0081	9.25	TMD
CaABCC11	CA.PGAv.1.6.scaffold32.17	ABCC	Chr07	80417976	80424204	-	1653	6	550	30.9839	6.06	NBD
CaABCC12	CA.PGAv.1.6.scaffold337.22	ABCC	Chr07	246774354	246779817	-	4515	10	1504	8.57282	6.16	(TMD-NBD)x2
CaABCC13	CA.PGAv.1.6.scaffold337.90	ABCC	Chr07	245916989	245925113	-	4020	8	1339	56.6167	9.14	(TMD-NBD)x2
CaABCC14	CA.PGAv.1.6.scaffold339.10	ABCC	Chr03	34540351	34543527	-	2094	12	697	72.2305	5.37	TMD-NBD
CaABCC15	CA.PGAv.1.6.scaffold339.18	ABCC	Chr03	33847333	33855441	+	4542	11	1513	68.336	6.85	(TMD-NBD)x2
CaABCC16	CA.PGAv.1.6.scaffold407.7	ABCC	Chr03	275057494	275059957	+	1059	8	352	79.3435	5.59	NBD
CaABCC17	CA.PGAv.1.6.scaffold407.8	ABCC	Chr03	275033915	275048453	+	3126	24	1041	23.5708	8.15	TMD-NBD-TMD
CaABCC18	CA.PGAv.1.6.scaffold415.2	ABCC	Chr03	167469750	167470926	-	618	3	205	8.07322	5.94	NBD
CaABCC19	CA.PGAv.1.6.scaffold43.28	ABCC	Chr11	84894577	84895284	+	603	2	200	80.4629	6.63	NBD
CaABCC20	CA.PGAv.1.6.scaffold435.6	ABCC	Chr10	207559298	207560009	-	636	2	211	137.038	6.95	NBD
CaABCC21	CA.PGAv.1.6.scaffold496.3	ABCC	Chr09	74505076	74516496	+	4599	11	1532	77.8331	8.03	(TMD-NBD)x2
CaABCC22	CA.PGAv.1.6.scaffold532.56	ABCC	Chr01	3006258	3012112	-	4425	11	1474	120.471	6.65	(TMD-NBD)x2
CaABCC23	CA.PGAv.1.6.scaffold627.5	ABCC	Chr01	227403391	227409493	+	4527	10	1508	137.366	6.09	(TMD-NBD)x2
CaABCC24	CA.PGAv.1.6.scaffold630.76	ABCC	Chr01	8930623	8930907	-	285	1	94	30.827	4.47	TMD
CaABCC25	CA.PGAv.1.6.scaffold860.2	ABCC	Chr12	53494451	53496806	-	1533	5	510	175.376	9.12	NBD
CaABCC26	CA.PGAv.1.6.scaffold95.14	ABCC	Chr10	120099356	120128971	+	4515	11	1504	162.051	6.53	(TMD-NBD)x2
CaABCD1	CA.PGAv.1.6.scaffold441.2	ABCD	Chr12	122901970	122947593	+	4035	25	1344	29.311	9.18	NBD-NBD
CaABCD2	CA.PGAv.1.6.scaffold67.4	ABCD	Chr03	158357984	158376772	-	2214	10	737	32.5752	6.99	NBD
CaABCE1	CA.PGAv.1.6.scaffold998.15	ABCE	Chr01	32020311	32029909	+	1821	11	606	54.3054	8.33	NBD-NBD
CaABCF1	CA.PGAv.1.6.scaffold1298.35	ABCF	Chr11	802326	802613	-	288	1	95	18.5036	5.02	NBD
CaABCF2	CA.PGAv.1.6.scaffold1298.36	ABCF	Chr11	802655	803140	-	486	1	161	61.869	9.59	NBD
CaABCF3	CA.PGAv.1.6.scaffold1755.7	ABCF	Chr06	234705865	234711052	-	1785	5	594	167.456	6.21	NBD-NBD
CaABCF4	CA.PGAv.1.6.scaffold347.2	ABCF	Chr12	127144634	127150069	-	2100	9	699	147.006	5.97	NBD-NBD
CaABCF5	CA.PGAv.1.6.scaffold541.40	ABCF	Chr10	217428985	217431168	-	2184	1	727	76.8596	5.7	NBD-NBD
CaABCF6	CA.PGAv.1.6.scaffold546.9	ABCF	Chr11	260451702	260456272	-	1803	5	600	170.027	6.26	NBD-NBD
CaABCF7	CA.PGAv.1.6.scaffold560.1	ABCF	Chr05	181766183	181767004	+	822	1	273	73.9114	5.24	NBD
CaABCF8	CA.PGAv.1.6.scaffold560.2	ABCF	Chr05	181767121	181767525	+	405	1	134	78.9741	8.53	NBD
CaABCF9	CA.PGAv.1.6.scaffold567.63	ABCF	Chr01	796759	804700	-	2154	18	717	66.9342	5.7	NBD-NBD
CaABCF10	CA.PGAv.1.6.scaffold628.13	ABCF	Chr06	225045249	225046334	+	1086	1	361	82.4293	5.63	NBD
CaABCG1	CA.PGAv.1.6.scaffold1.23	ABCG	Chr10	126010298	126012962	+	891	6	296	73.6124	8.73	NBD
CaABCG2	CA.PGAv.1.6.scaffold1.3	ABCG	Chr10	125744703	125749464	-	876	5	291	69.9256	9.74	NBD
CaABCG3	CA.PGAv.1.6.scaffold1032.4	ABCG	Chr12	42640815	42641199	-	219	2	72	70.2728	6.05	TMD
CaABCG4	CA.PGAv.1.6.scaffold1059.7	ABCG	Chr08	129844867	129855232	+	3753	24	1250	15.7999	5.91	(NBD-TMD)x2
CaABCG5	CA.PGAv.1.6.scaffold107.28	ABCG	Chr12	228858107	228863063	-	1911	11	636	159.515	6.76	NBD-TMD
CaABCG6	CA.PGAv.1.6.scaffold1109.6	ABCG	Chr12	23865903	23869509	+	930	5	309	67.9711	9.28	NBD
CaABCG7	CA.PGAv.1.6.scaffold111.14	ABCG	Chr06	20592460	20600207	-	4287	24	1428	38.2732	6.27	(NBD-TMD)x2
CaABCG8	CA.PGAv.1.6.scaffold1124.10	ABCG	Chr06	215758423	215758680	+	258	1	85	116.94	4.05	NBD
CaABCG9	CA.PGAv.1.6.scaffold1124.11	ABCG	Chr06	215759075	215761453	+	786	5	262	22.3957	8.68	NBD-TMD
CaABCG10	CA.PGAv.1.6.scaffold1143.7	ABCG	Chr03	282112274	282122237	+	4503	22	1500	21.7877	7.96	(NBD-TMD)x2
CaABCG11	CA.PGAv.1.6.scaffold1156.45	ABCG	Chr12	83811	85712	+	1902	1	633	31.6417	9.02	NBD-TMD
CaABCG12	CA.PGAv.1.6.scaffold126.8	ABCG	Chr03	240081836	240083659	-	1824	1	607	23.997	9.39	NBD-TMD
CaABCG13	CA.PGAv.1.6.scaffold134.107	ABCG	Chr08	139296587	139299516	-	2496	4	831	150.677	9.02	NBD-TMD
CaABCG14	CA.PGAv.1.6.scaffold1374.19	ABCG	Scaffold1374	468738	480186	-	4407	25	1468	66.0932	8.54	(NBD-TMD)x2
CaABCG15	CA.PGAv.1.6.scaffold1374.20	ABCG	Scaffold1374	481806	486999	-	1950	10	649	29.3157	5.54	NBD-TMD
CaABCG16	CA.PGAv.1.6.scaffold1374.21	ABCG	Scaffold1374	488926	494001	-	1992	12	663	68.1905	8.8	NBD-TMD
CaABCG17	CA.PGAv.1.6.scaffold151.15	ABCG	Chr05	216343180	216347137	+	2262	9	753	172.596	7.61	NBD-TMD
CaABCG18	CA.PGAv.1.6.scaffold1550.8	ABCG	Chr05	236611701	236618709	+	4419	20	1472	41.8557	8.51	(NBD-TMD)x2
CaABCG19	CA.PGAv.1.6.scaffold1550.9	ABCG	Chr05	236621593	236628857	-	4164	20	1387	32.095	6.75	(NBD-TMD)x2
CaABCG20	CA.PGAv.1.6.scaffold1557.2	ABCG	Chr05	8048120	8049997	+	1878	1	625	51.9253	9.23	NBD-TMD
CaABCG21	CA.PGAv.1.6.scaffold1602.9	ABCG	Chr05	236265414	236267800	+	1680	2	559	13.5286	8.99	NBD-TMD
CaABCG22	CA.PGAv.1.6.scaffold162.18	ABCG	Chr07	241094101	241095963	-	1863	1	620	133.679	8.92	NBD-TMD
CaABCG23	CA.PGAv.1.6.scaffold162.86	ABCG	Chr07	242664728	242666748	+	1722	3	573	55.0629	8.98	NBD-TMD
CaABCG24	CA.PGAv.1.6.scaffold1664.2	ABCG	Chr09	255269153	255273454	-	2286	10	761	170.444	9.04	NBD-TMD
CaABCG25	CA.PGAv.1.6.scaffold1693.15	ABCG	Scaffold1693	173265	181589	-	2157	12	718	160.217	6.19	NBD-TMD
CaABCG26	CA.PGAv.1.6.scaffold18.11	ABCG	Chr12	140955741	140961613	+	510	3	169	161.92	5.33	TMD
CaABCG27	CA.PGAv.1.6.scaffold199.53	ABCG	Chr06	204573189	204574080	+	813	2	270	164.611	5.7	NBD
CaABCG28	CA.PGAv.1.6.scaffold199.55	ABCG	Chr06	204498755	204523880	+	4566	28	1521	72.0105	8.55	(NBD-TMD)x2
CaABCG29	CA.PGAv.1.6.scaffold2.52	ABCG	Chr04	78938051	78940534	+	639	5	212	70.682	7.75	NBD
CaABCG30	CA.PGAv.1.6.scaffold201.51	ABCG	Chr06	199588527	199601677	+	906	7	301	69.5276	6.53	NBD
CaABCG31	CA.PGAv.1.6.scaffold2109.3	ABCG	Chr06	234909170	234918544	+	3138	14	1045	64.4138	8.63	NBD
CaABCG32	CA.PGAv.1.6.scaffold224.12	ABCG	Chr06	128635241	128635903	-	360	2	119	27.6866	9.42	NBD
CaABCG33	CA.PGAv.1.6.scaffold2565.1	ABCG	Scaffold2565	14386	17725	-	1845	5	614	164.151	9	NBD-TMD
CaABCG34	CA.PGAv.1.6.scaffold289.36	ABCG	Scaffold289	768336	777529	+	3198	17	1065	91.4933	6.82	TMD-NBD-TMD
CaABCG35	CA.PGAv.1.6.scaffold3.40	ABCG	Chr09	90706823	90707806	-	837	3	279	166.589	4.56	NBD
CaABCG36	CA.PGAv.1.6.scaffold305.10	ABCG	Chr05	227796293	227811778	-	4668	22	1555	167.883	6.34	(NBD-TMD)x2
CaABCG37	CA.PGAv.1.6.scaffold305.11	ABCG	Chr05	227812402	227819912	-	4305	20	1434	166.051	7.51	(NBD-TMD)x2
CaABCG38	CA.PGAv.1.6.scaffold305.9	ABCG	Chr05	227767810	227768768	-	780	3	259	167.507	5.85	TMD
CaABCG39	CA.PGAv.1.6.scaffold309.13	ABCG	Chr11	266211179	266212441	+	885	3	294	81.0877	9.27	NBD
CaABCG40	CA.PGAv.1.6.scaffold309.38	ABCG	Chr11	265738102	265749166	-	1467	7	488	67.0247	7.51	TMD
CaABCG41	CA.PGAv.1.6.scaffold349.1	ABCG	Chr09	235021722	235025790	-	1815	4	604	49.6731	9.16	NBD-TMD
CaABCG42	CA.PGAv.1.6.scaffold350.30	ABCG	Chr09	17483979	17486204	+	2226	1	741	25.6801	9.46	NBD-TMD
CaABCG43	CA.PGAv.1.6.scaffold356.2	ABCG	Chr04	109814733	109840285	+	1998	3	665	18.1884	9.08	NBD-TMD
CaABCG44	CA.PGAv.1.6.scaffold388.50	ABCG	Chr01	60755171	60764500	+	1884	10	627	29.9834	8.58	NBD-TMD
CaABCG45	CA.PGAv.1.6.scaffold390.26	ABCG	Chr12	208965793	208969567	+	423	3	140	15.0895	8.8	NBD
CaABCG46	CA.PGAv.1.6.scaffold394.124	ABCG	Chr06	238204250	238221242	+	4278	24	1425	80.3578	8.55	(NBD-TMD)x2
CaABCG47	CA.PGAv.1.6.scaffold443.4	ABCG	Chr09	231804722	231807932	+	1779	3	592	161.993	9.07	NBD-TMD
CaABCG48	CA.PGAv.1.6.scaffold449.30	ABCG	Chr05	233177172	233177939	+	768	1	255	159.518	9.7	TMD
CaABCG49	CA.PGAv.1.6.scaffold456.25	ABCG	Chr07	233317664	233319484	-	1821	1	606	161.162	8.54	NBD-TMD
CaABCG50	CA.PGAv.1.6.scaffold482.3	ABCG	Chr01	112007632	112016393	+	846	2	281	118.385	8.65	NBD
CaABCG51	CA.PGAv.1.6.scaffold500.51	ABCG	Chr03	7244642	7253153	+	4257	20	1418	70.308	6.54	(NBD-TMD)x2
CaABCG52	CA.PGAv.1.6.scaffold500.52	ABCG	Chr03	7261731	7269730	+	4302	20	1433	169.587	5.85	(NBD-TMD)x2
CaABCG53	CA.PGAv.1.6.scaffold506.14	ABCG	Chr08	128404995	128411915	-	4362	24	1453	41.4104	6.81	(NBD-TMD)x2
CaABCG54	CA.PGAv.1.6.scaffold523.46	ABCG	Scaffold523	887300	894734	+	1956	8	651	83.3168	8.37	NBD-TMD
CaABCG55	CA.PGAv.1.6.scaffold523.47	ABCG	Scaffold523	907805	912121	+	1917	8	638	105.556	7.6	NBD-TMD
CaABCG56	CA.PGAv.1.6.scaffold523.48	ABCG	Scaffold523	976982	979804	+	1881	7	626	100.807	9.14	NBD-TMD
CaABCG57	CA.PGAv.1.6.scaffold523.49	ABCG	Scaffold523	994291	1009835	+	1728	8	575	103.926	6.22	NBD-TMD
CaABCG58	CA.PGAv.1.6.scaffold523.50	ABCG	Scaffold523	1020626	1021463	+	735	2	244	10.5061	6.97	TMD
CaABCG59	CA.PGAv.1.6.scaffold534.10	ABCG	Chr12	17610771	17615896	+	2448	15	815	28.6751	9.32	NBD-TMD
CaABCG60	CA.PGAv.1.6.scaffold534.12	ABCG	Chr12	17748216	17755935	+	4410	20	1469	90.5442	6.83	(NBD-TMD)x2
CaABCG61	CA.PGAv.1.6.scaffold534.13	ABCG	Chr12	17780151	17792649	+	4467	21	1488	170.299	9.12	(NBD-TMD)x2
CaABCG62	CA.PGAv.1.6.scaffold534.14	ABCG	Chr12	17794673	17801887	+	4389	20	1462	28.5155	8.63	(NBD-TMD)x2
CaABCG63	CA.PGAv.1.6.scaffold534.9	ABCG	Chr12	17587127	17594491	+	4419	20	1472	71.0821	7.12	(NBD-TMD)x2
CaABCG64	CA.PGAv.1.6.scaffold575.32	ABCG	Chr12	249639759	249646673	+	4287	19	1428	71.1562	7.94	(NBD-TMD)x2
CaABCG65	CA.PGAv.1.6.scaffold575.42	ABCG	Chr12	249828472	249834723	-	4209	19	1402	33.0357	8.74	(NBD-TMD)x2
CaABCG66	CA.PGAv.1.6.scaffold575.43	ABCG	Chr12	249837798	249849278	-	4266	19	1421	25.2498	8.46	(NBD-TMD)x2
CaABCG67	CA.PGAv.1.6.scaffold622.5	ABCG	Chr09	5767588	5783891	+	3219	14	1072	32.1328	8.83	NBD
CaABCG68	CA.PGAv.1.6.scaffold623.32	ABCG	Chr07	248612797	248622028	+	1881	9	626	82.5288	9.1	NBD-TMD
CaABCG69	CA.PGAv.1.6.scaffold644.18	ABCG	Chr11	259727419	259736464	-	4488	19	1495	81.8468	7.76	(NBD-TMD)x2
CaABCG70	CA.PGAv.1.6.scaffold65.118	ABCG	Chr06	230363696	230373899	-	738	6	245	18.0141	9.08	TMD
CaABCG71	CA.PGAv.1.6.scaffold65.56	ABCG	Chr06	229458935	229460874	-	876	6	291	36.1906	9.35	TMD-TMD
CaABCG72	CA.PGAv.1.6.scaffold65.57	ABCG	Chr06	229461649	229462692	-	696	3	231	203.496	5.18	NBD
CaABCG73	CA.PGAv.1.6.scaffold65.74	ABCG	Chr06	229645011	229646300	+	882	3	293	71.5316	9.2	NBD
CaABCG74	CA.PGAv.1.6.scaffold706.4	ABCG	Chr12	244772963	244777605	+	1893	10	630	21.426	8	NBD-TMD
CaABCG75	CA.PGAv.1.6.scaffold706.5	ABCG	Chr12	244780711	244781438	+	546	3	181	161.689	6.71	TMD
CaABCG76	CA.PGAv.1.6.scaffold706.6	ABCG	Chr12	244825898	244834349	+	4293	20	1430	80.405	7.03	(NBD-TMD)x2
CaABCG77	CA.PGAv.1.6.scaffold710.51	ABCG	Chr03	651381	653851	-	2163	4	720	77.1396	8.1	NBD-TMD
CaABCG78	CA.PGAv.1.6.scaffold717.5	ABCG	Chr11	205838655	205863520	-	2094	9	697	76.4241	8.81	NBD-TMD
CaABCG79	CA.PGAv.1.6.scaffold717.6	ABCG	Chr11	206038544	206054962	-	2058	9	685	19.8455	9.39	NBD-TMD
CaABCG80	CA.PGAv.1.6.scaffold741.47	ABCG	Chr06	8186136	8187806	-	549	5	182	18.7477	7.73	NBD
CaABCG81	CA.PGAv.1.6.scaffold771.32	ABCG	Chr06	240284983	240286703	+	756	5	251	24.1717	8.39	TMD
CaABCG82	CA.PGAv.1.6.scaffold809.45	ABCG	Chr02	149941607	149944475	-	741	6	246	28.6122	9.59	TMD-TMD
CaABCG83	CA.PGAv.1.6.scaffold809.46	ABCG	Chr02	149948479	149949493	-	819	3	272	8.5538	5.49	NBD
CaABCG84	CA.PGAv.1.6.scaffold809.48	ABCG	Chr02	149954854	149964405	-	444	4	147	8.52076	6.69	NBD
CaABCG85	CA.PGAv.1.6.scaffold85.21	ABCG	Chr03	98449298	98458793	-	1461	11	486	27.2862	8.37	NBD
CaABCG86	CA.PGAv.1.6.scaffold853.32	ABCG	Chr12	38555525	38557510	-	1986	1	661	30.1967	8.3	NBD-TMD
CaABCG87	CA.PGAv.1.6.scaffold861.7	ABCG	Chr03	258503217	258506644	+	2004	10	667	16.0844	8.93	NBD-TMD
CaABCG88	CA.PGAv.1.6.scaffold884.11	ABCG	Chr01	304107509	304110455	-	1902	5	633	54.2706	9.24	NBD-TMD
CaABCG89	CA.PGAv.1.6.scaffold905.31	ABCG	Chr12	8170883	8177659	+	1536	8	512	73.8344	8.23	NBD-TMD
CaABCG90	CA.PGAv.1.6.scaffold922.1	ABCG	Chr12	112958032	112987724	+	3417	14	1138	57.1626	8.7	NBD
CaABCG91	CA.PGAv.1.6.scaffold930.10	ABCG	Chr01	31421796	31424753	+	1938	5	645	74.5611	8.97	NBD-TMD
CaABCG92	CA.PGAv.1.6.scaffold930.14	ABCG	Chr01	31003625	31009044	+	681	3	226	168.093	8.65	TMD
CaABCG93	CA.PGAv.1.6.scaffold968.12	ABCG	Chr03	246852427	246871184	+	2205	16	734	71.0548	5.75	TMD
CaABCG94	CA.PGAv.1.6.scaffold968.13	ABCG	Chr03	246845177	246846464	+	693	4	230	146.52	9	NBD
CaABCG95	CA.PGAv.1.6.scaffold993.12	ABCG	Scaffold993	591863	593042	+	819	3	272	56.9578	5.72	NBD
CaABCI1	CA.PGAv.1.6.scaffold1008.21	ABCI	Chr03	275558155	275560178	-	792	4	263	126.461	5.26	NBD
CaABCI2	CA.PGAv.1.6.scaffold1070.10	ABCI	Chr03	128081676	128086974	-	861	6	286	71.8996	6.09	NBD
CaABCI3	CA.PGAv.1.6.scaffold1076.47	ABCI	Scaffold1076	771338	775199	+	990	7	329	25.6908	8.98	NBD
CaABCI4	CA.PGAv.1.6.scaffold1503.16	ABCI	Chr06	220519356	220520935	-	864	4	287	167.899	5.15	NBD
CaABCI5	CA.PGAv.1.6.scaffold1525.7	ABCI	Chr02	114806140	114811563	-	837	10	278	83.1076	9.39	NBD
CaABCI6	CA.PGAv.1.6.scaffold174.7	ABCI	Chr06	64350515	64357527	-	951	6	316	25.8221	8.49	NBD
CaABCI7	CA.PGAv.1.6.scaffold551.29	ABCI	Chr09	269794439	269795128	-	690	1	229	30.0223	9.62	NBD
CaABCI8	CA.PGAv.1.6.scaffold631.13	ABCI	Chr11	263223514	263228218	+	789	6	262	68.1668	6.96	NBD
