# Supplementary material for: Genome-wide identification and gene expression pattern of ABC transporter gene family in Capsicum spp
Source: PLoS One. 2019 Apr 30;14(4):e0215901. doi: 10.1371/journal.pone.0215901 (PMC6490891; doi:10.1371/journal.pone.0215901)
Supplement: S2 Table — (XLSX) [file pone.0215901.s002.xlsx]

## Sheet: Sheet1
S2 Table. Basic information on the ABC transporter gene family in C. baccatum
Gene	Locus no.	Subfamily	Chromosome	Chromosomal position		Strand	CDS length (bp)	Number of exons	Protein properties			Topology
				Start	End				Size (aa)	MW (kDa)	pI
CbABCA1	CB.CBv1.2.scaffold210.71	ABCA	Chr05	18360611	18368820	+	2895	18	964	15.4427	8.64	NBD
CbABCA2	CB.CBv1.2.scaffold210.73	ABCA	Chr05	18419300	18427843	+	2835	18	944	137.16	8.53	NBD
CbABCA3	CB.CBv1.2.scaffold360.32	ABCA	Chr06	236105147	236112335	-	2781	15	926	170.481	8.41	NBD
CbABCA4	CB.CBv1.2.scaffold360.33	ABCA	Chr06	236116600	236126054	+	2334	16	777	11.7449	5.82	NBD
CbABCA5	CB.CBv1.2.scaffold360.34	ABCA	Chr06	236126908	236132462	-	2844	16	947	93.717	8.84	NBD
CbABCA6	CB.CBv1.2.scaffold360.35	ABCA	Chr06	236132856	236140524	+	2775	18	924	36.437	5.99	NBD
CbABCA7	CB.CBv1.2.scaffold633.21	ABCA	Chr03	295188305	295209608	+	5577	39	1858	119.872	6.28	NBD-NBD
CbABCB1	CB.CBv1.2.scaffold1006.14	ABCB	Chr01	20967901	20976834	-	3756	12	1251	17.9171	8.73	(TMD-NBD)x2
CbABCB2	CB.CBv1.2.scaffold1145.51	ABCB	Chr02	141345117	141346343	-	564	5	187	30.8245	5.7	NBD
CbABCB3	CB.CBv1.2.scaffold1214.11	ABCB	Chr02	126567299	126570041	-	2343	6	780	20.6532	6.44	NBD-TMD-NBD
CbABCB4	CB.CBv1.2.scaffold1214.12	ABCB	Chr02	126588762	126597046	-	3753	17	1250	38.9612	8.09	TMD-NBD-TMD-NBD-NBD
CbABCB5	CB.CBv1.2.scaffold1214.4	ABCB	Chr02	126391271	126412076	-	5079	19	1692	118.956	6.13	(TMD-NBD)x2
CbABCB6	CB.CBv1.2.scaffold1214.7	ABCB	Chr02	126439016	126442694	-	1530	5	510	162.398	6.69	NBD-NDB
CbABCB7	CB.CBv1.2.scaffold1214.8	ABCB	Chr02	126442814	126454151	-	687	4	228	20.8163	5.44	TMD
CbABCB8	CB.CBv1.2.scaffold1233.17	ABCB	Chr12	207360226	207366744	+	1854	16	617	125.267	8.38	TMD-NBD
CbABCB9	CB.CBv1.2.scaffold1253.4	ABCB	Chr09	176514922	176515770	-	417	3	138	85.045	7.91	NBD
CbABCB10	CB.CBv1.2.scaffold1351.26	ABCB	Chr06	4868681	4873959	-	3852	12	1283	135.163	8.34	(TMD-NBD)x2
CbABCB11	CB.CBv1.2.scaffold1363.22	ABCB	Chr05	12092130	12100518	+	2055	18	684	185.818	7.3	TMD-NBD
CbABCB12	CB.CBv1.2.scaffold1458.9	ABCB	Chr04	9816661	9824143	+	3780	12	1259	55.8715	7.87	(TMD-NBD)x2
CbABCB13	CB.CBv1.2.scaffold1461.24	ABCB	Chr02	155888251	155895593	+	3750	10	1249	24.4347	7.86	(TMD-NBD)x2
CbABCB14	CB.CBv1.2.scaffold15.15	ABCB	Chr03	74471568	74478126	-	3675	9	1224	66.897	8.72	(TMD-NBD)x2
CbABCB15	CB.CBv1.2.scaffold1571.29	ABCB	Chr06	242044091	242050685	-	3753	10	1250	126.379	6.91	(TMD-NBD)x2
CbABCB16	CB.CBv1.2.scaffold178.79	ABCB	Chr07	229567166	229585567	-	2001	10	666	15.0462	8.94	NBD
CbABCB17	CB.CBv1.2.scaffold1859.11	ABCB	Scaffold1859	340304	346524	+	3855	12	1284	22.1857	6.3	(TMD-NBD)x2
CbABCB18	CB.CBv1.2.scaffold1859.12	ABCB	Scaffold1859	349112	354050	+	2763	10	920	26.5105	8.83	NBD-TMD-NBD
CbABCB19	CB.CBv1.2.scaffold1859.4	ABCB	Scaffold1859	37642	41980	-	2580	11	859	38.6645	7.55	TMD-NBD-TMD
CbABCB20	CB.CBv1.2.scaffold2066.1	ABCB	Scaffold2066	100921	102802	-	675	3	224	80.3589	4.39	TMD
CbABCB21	CB.CBv1.2.scaffold247.16	ABCB	Chr03	214233733	214237491	-	1107	9	368	138.145	5.57	NBD
CbABCB22	CB.CBv1.2.scaffold2474.1	ABCB	Chr12	228876646	228891247	-	2721	8	906	69.5991	6.72	TMD-TMD-NBD
CbABCB23	CB.CBv1.2.scaffold27.28	ABCB	Chr04	77489107	77492752	+	816	5	271	74.2084	9.22	TMD
CbABCB24	CB.CBv1.2.scaffold327.1	ABCB	Chr06	34522760	34527811	+	1170	5	389	136.642	6.98	NBD
CbABCB25	CB.CBv1.2.scaffold332.3	ABCB	Chr08	151399462	151404351	+	2007	7	668	30.2175	6.17	NBD
CbABCB26	CB.CBv1.2.scaffold403.23	ABCB	Chr09	280577	290350	+	1860	10	619	136.203	8.86	TMD-NBD
CbABCB27	CB.CBv1.2.scaffold417.23	ABCB	Chr03	248421651	248437226	+	276	3	91	69.6131	8.11	NBD
CbABCB28	CB.CBv1.2.scaffold42.22	ABCB	Chr04	157068162	157091105	-	846	9	281	134.416	6.4	NBD
CbABCB29	CB.CBv1.2.scaffold512.17	ABCB	Chr07	26697847	26699800	+	1686	3	561	72.1486	7.9	NBD-TMD-TMD
CbABCB30	CB.CBv1.2.scaffold512.18	ABCB	Chr07	26678745	26680386	+	495	2	164	79.8066	9.45	TMD
CbABCB31	CB.CBv1.2.scaffold539.55	ABCB	Chr11	252624558	252636520	+	3696	13	1231	37.6949	7.96	(TMD-NBD)x2
CbABCB32	CB.CBv1.2.scaffold671.12	ABCB	Chr04	182535525	182537135	-	1506	2	501	24.1899	9.19	NBD-TMD
CbABCB33	CB.CBv1.2.scaffold817.24	ABCB	Chr02	158757024	158761498	+	3330	4	1109	164.583	9.14	(TMD-NBD)x2
CbABCB34	CB.CBv1.2.scaffold817.25	ABCB	Chr02	158778224	158784416	+	3795	7	1264	137.346	8.75	(TMD-NBD)x2
CbABCB35	CB.CBv1.2.scaffold82.12	ABCB	Chr09	134877184	134950623	+	2229	20	742	155.61	9.23	TMD-NBD
CbABCB36	CB.CBv1.2.scaffold855.19	ABCB	Chr03	288167468	288178803	+	4206	11	1401	167.547	5.95	(TMD-NBD)x2
CbABCB37	CB.CBv1.2.scaffold937.1	ABCB	Chr11	254435409	254443336	+	1245	8	414	76.3882	9.14	TMD-TMD-NBD
CbABCB38	CB.CBv1.2.scaffold937.2	ABCB	Chr11	254444622	254453149	-	3765	13	1254	80.443	8.3	(TMD-NBD)x2
CbABCB39	CB.CBv1.2.scaffold950.15	ABCB	Chr05	4961495	4968653	-	3981	10	1326	52.3735	8.7	(TMD-NBD)x2
CbABCB40	CB.CBv1.2.scaffold981.16	ABCB	Chr09	3298274	3304199	-	3531	8	1176	18.5591	8.86	(TMD-NBD)x2
CbABCB41	CB.CBv1.2.scaffold985.8	ABCB	Chr11	235809035	235811479	+	1167	5	388	28.0355	5.18	NBD
CbABCC1	CB.CBv1.2.scaffold130.8	ABCC	Chr11	209703222	209707736	+	1023	5	340	30.6893	5.83	NBD-NDB
CbABCC2	CB.CBv1.2.scaffold1795.1	ABCC	Chr07	111509566	111577702	-	3300	16	1099	24.1635	6.16	(TMD-NBD)x2
CbABCC3	CB.CBv1.2.scaffold20.17	ABCC	Chr11	174962778	174965058	-	1290	6	429	20.1632	6.72	TMD-NBD
CbABCC4	CB.CBv1.2.scaffold215.2	ABCC	Chr09	167152183	167158066	-	4401	12	1466	74.6538	6.46	(TMD-NBD)x2
CbABCC5	CB.CBv1.2.scaffold26.1	ABCC	Chr06	117895057	117904056	-	1149	7	382	122.127	4.85	NBD-TMD
CbABCC6	CB.CBv1.2.scaffold26.2	ABCC	Chr06	117893694	117894959	-	825	5	274	138.917	8.4	NBD-NBD
CbABCC7	CB.CBv1.2.scaffold339.8	ABCC	Chr02	1390807	1391880	-	675	3	224	99.799	9.64	NBD
CbABCC8	CB.CBv1.2.scaffold342.13	ABCC	Chr01	198397197	198403296	-	4527	10	1508	94.0935	6.06	(TMD-NBD)x2
CbABCC9	CB.CBv1.2.scaffold342.17	ABCC	Chr01	199121688	199133613	-	4494	11	1497	48.4074	6.28	(TMD-NBD)x2
CbABCC10	CB.CBv1.2.scaffold382.98	ABCC	Chr01	416634	428514	-	5595	15	1864	129.457	7.03	(TMD-NBD)x2
CbABCC11	CB.CBv1.2.scaffold394.5	ABCC	Scaffold394	781409	793279	-	4599	11	1532	32.3177	7.79	(TMD-NBD)x2
CbABCC12	CB.CBv1.2.scaffold418.13	ABCC	Chr09	162318186	162325939	-	4542	11	1513	20.7212	6.63	(TMD-NBD)x2
CbABCC13	CB.CBv1.2.scaffold418.6	ABCC	Chr09	161619708	161621356	+	999	6	332	21.6505	8.61	NBD
CbABCC14	CB.CBv1.2.scaffold421.3	ABCC	Chr10	95223298	95252619	-	4515	11	1504	77.1039	6.86	(TMD-NBD)x2
CbABCC15	CB.CBv1.2.scaffold613.5	ABCC	Chr12	58807207	58809359	-	1227	4	408	25.5383	8.12	NBD
CbABCC16	CB.CBv1.2.scaffold647.14	ABCC	Chr03	239875736	239881076	+	4518	9	1505	73.9477	7.34	TMD-NBD-TMD-TMD-NBD
CbABCC17	CB.CBv1.2.scaffold7.34	ABCC	Chr11	85775445	85776047	+	603	1	200	108.753	8.45	NBD
CbABCC18	CB.CBv1.2.scaffold790.35	ABCC	Chr07	246514129	246519602	+	4515	10	1504	105.829	6.19	(TMD-NBD)x2
CbABCC19	CB.CBv1.2.scaffold926.2	ABCC	Chr01	45093425	45108384	+	1968	14	655	162.993	8.86	TMD
CbABCC20	CB.CBv1.2.scaffold926.3	ABCC	Chr01	45143161	45148889	+	534	5	177	39.9399	7.68	NBD
CbABCC21	CB.CBv1.2.scaffold926.5	ABCC	Chr01	45507460	45518137	+	2871	11	956	162.906	5.72	NBD-TMD-NBD
CbABCC22	CB.CBv1.2.scaffold926.8	ABCC	Chr01	45606372	45613457	+	1155	6	384	12.3417	6.03	NBD
CbABCC23	CB.CBv1.2.scaffold971.36	ABCC	Chr05	8520102	8534953	-	3054	24	1017	168.864	8.33	TMD-NBD-TMD
CbABCC24	CB.CBv1.2.scaffold971.37	ABCC	Chr05	8509362	8513160	-	1287	9	428	150.669	6.43	NBD
CbABCD1	CB.CBv1.2.scaffold237.2	ABCD	Chr12	141850667	141895056	+	4035	25	1344	90.2505	9.18	NBD-NBD
CbABCD2	CB.CBv1.2.scaffold266.10	ABCD	Chr03	147833410	147835067	+	1029	5	342	28.4424	9.61	NBD
CbABCD3	CB.CBv1.2.scaffold266.9	ABCD	Chr03	147846841	147852217	+	1170	6	389	39.9608	5.42	NBD
CbABCE1	CB.CBv1.2.scaffold420.5	ABCE	Chr01	32347147	32354010	+	1821	11	606	97.2562	8.33	NBD-NDB
CbABCF1	CB.CBv1.2.scaffold352.87	ABCF	Chr11	258092428	258096997	-	1803	5	600	42.535	6.26	NBD-NBD
CbABCF2	CB.CBv1.2.scaffold360.53	ABCF	Chr06	236531383	236542754	-	2157	3	718	30.6676	6.46	NBD-NBD
CbABCF3	CB.CBv1.2.scaffold425.98	ABCF	Chr01	2819261	2826903	-	2154	18	717	29.1217	5.7	NBD-NBD
CbABCF4	CB.CBv1.2.scaffold520.3	ABCF	Chr12	135592437	135597865	+	2100	9	699	38.8136	5.72	NBD-NBD
CbABCF5	CB.CBv1.2.scaffold58.10	ABCF	Chr10	201861835	201864018	-	2184	1	727	42.6644	5.7	NBD-NBD
CbABCF6	CB.CBv1.2.scaffold603.48	ABCF	Chr06	250343755	250348715	-	1809	5	602	166.155	6.1	NBD-NBD
CbABCG1	CB.CBv1.2.scaffold1001.7	ABCG	Chr01	111602977	111603488	-	420	2	139	68.0953	8.48	NBD
CbABCG2	CB.CBv1.2.scaffold1010.22	ABCG	Chr05	435906	445852	+	4503	22	1500	76.0796	7.97	(NBD-TMD)x2
CbABCG3	CB.CBv1.2.scaffold103.8	ABCG	Chr11	224578943	224588368	-	321	3	106	166.83	9.69	NBD
CbABCG4	CB.CBv1.2.scaffold108.45	ABCG	Chr08	186140337	186143263	-	2496	4	831	88.663	9.06	NBD-TMD
CbABCG5	CB.CBv1.2.scaffold108.93	ABCG	Chr08	185276172	185278764	-	996	5	331	25.2599	9.25	NBD
CbABCG6	CB.CBv1.2.scaffold1083.44	ABCG	Chr12	235483645	235489043	-	3201	14	1066	138.798	6.95	NBD-TMD-NBD
CbABCG7	CB.CBv1.2.scaffold1083.5	ABCG	Chr12	236095915	236098707	+	495	3	164	30.6196	9.46	NBD
CbABCG8	CB.CBv1.2.scaffold1177.5	ABCG	Chr09	183393203	183395179	+	1017	5	338	36.8626	6.95	TMD
CbABCG9	CB.CBv1.2.scaffold1177.6	ABCG	Chr09	183387178	183393117	+	3183	15	1060	68.4679	5.65	NBD-TMD-NBD
CbABCG10	CB.CBv1.2.scaffold1177.7	ABCG	Chr09	183370282	183378947	+	4323	20	1440	69.7426	6.66	(NBD-TMD)x2
CbABCG11	CB.CBv1.2.scaffold1180.6	ABCG	Chr11	68161931	68164606	+	561	4	186	62.9527	9.72	NBD
CbABCG12	CB.CBv1.2.scaffold1203.11	ABCG	Chr09	29983188	29994585	+	3390	15	1129	43.5964	8.87	NBD
CbABCG13	CB.CBv1.2.scaffold1244.2	ABCG	Chr12	128619013	128648783	-	3417	14	1138	75.7828	8.74	NBD
CbABCG14	CB.CBv1.2.scaffold1265.9	ABCG	Chr06	244701062	244702913	+	591	5	196	24.6461	5.69	TMD
CbABCG15	CB.CBv1.2.scaffold1270.21	ABCG	Chr06	229223746	229224896	+	717	4	238	169.37	9.47	NBD
CbABCG16	CB.CBv1.2.scaffold1303.10	ABCG	Chr11	6718391	6727375	-	2202	11	733	169.086	5.69	NBD-TMD
CbABCG17	CB.CBv1.2.scaffold1361.8	ABCG	Chr08	21616908	21619855	-	1866	5	621	82.5665	9.11	NBD-TMD
CbABCG18	CB.CBv1.2.scaffold146.8	ABCG	Chr12	168852923	168855101	+	819	5	272	21.4848	5.35	NBD
CbABCG19	CB.CBv1.2.scaffold148.8	ABCG	Chr03	20706139	20710003	+	1869	4	622	67.0107	9.05	NBD-TMD
CbABCG20	CB.CBv1.2.scaffold1514.13	ABCG	Chr06	239237366	239241138	-	1941	10	646	67.6044	8.79	NBD-TMD
CbABCG21	CB.CBv1.2.scaffold152.14	ABCG	Chr04	141120721	141124860	-	2148	10	715	103.973	9.17	NBD-TMD
CbABCG22	CB.CBv1.2.scaffold1550.5	ABCG	Chr11	258302073	258312999	-	1023	4	340	87.3922	5.66	NBD
CbABCG23	CB.CBv1.2.scaffold1554.22	ABCG	Scaffold1554	464349	465422	-	666	3	221	105.537	8.85	NBD
CbABCG24	CB.CBv1.2.scaffold157.5	ABCG	Chr06	19022067	19030082	-	4362	24	1453	102.945	6.27	(NBD-TMD)x2
CbABCG25	CB.CBv1.2.scaffold16.114	ABCG	Chr06	212542818	212552427	-	4101	25	1366	79.841	8.97	NBD-TMD-NDB-TMD-TMD
CbABCG26	CB.CBv1.2.scaffold16.116	ABCG	Chr06	212587024	212605514	-	4425	25	1474	207.589	8.92	(NBD-TMD)x2
CbABCG27	CB.CBv1.2.scaffold1623.16	ABCG	Chr03	259003669	259007055	+	2058	10	685	170.284	8.92	NBD-TMD
CbABCG28	CB.CBv1.2.scaffold1669.5	ABCG	Scaffold1669	70139	72609	+	2163	4	720	38.4017	8.39	NBD-TMD
CbABCG29	CB.CBv1.2.scaffold167.21	ABCG	Chr03	242168133	242174527	-	1419	5	472	160.737	5.02	NBD
CbABCG30	CB.CBv1.2.scaffold167.22	ABCG	Chr03	242148569	242149220	-	486	3	161	43.2503	9.64	TMD
CbABCG31	CB.CBv1.2.scaffold167.24	ABCG	Chr03	242146629	242147800	-	741	4	246	120.636	8.69	NBD
CbABCG32	CB.CBv1.2.scaffold167.25	ABCG	Chr03	242143157	242146440	-	813	5	270	67.899	8.94	TMD
CbABCG33	CB.CBv1.2.scaffold1687.1	ABCG	Scaffold1687	6665	7846	-	648	4	215	10.1397	5.11	NBD
CbABCG34	CB.CBv1.2.scaffold171.5	ABCG	Chr04	54396538	54398022	-	531	4	176	169.599	9.08	NBD
CbABCG35	CB.CBv1.2.scaffold2002.7	ABCG	Chr06	251174414	251188301	-	3465	18	1154	37.2492	8.62	TMD-NBD-TMD
CbABCG36	CB.CBv1.2.scaffold2002.8	ABCG	Chr06	251188353	251194363	-	873	6	290	31.1667	6.93	NBD
CbABCG37	CB.CBv1.2.scaffold2056.7	ABCG	Chr02	139378171	139379391	+	594	4	197	71.9136	9.41	TMD-TMD
CbABCG38	CB.CBv1.2.scaffold2056.8	ABCG	Chr02	139369643	139373051	+	2076	12	691	68.1347	6.4	TMD-NBD
CbABCG39	CB.CBv1.2.scaffold210.6	ABCG	Chr05	16662759	16664744	-	1986	1	661	168.076	8.43	NBD-TMD
CbABCG40	CB.CBv1.2.scaffold2238.11	ABCG	Scaffold2238	142743	149340	+	1056	6	351	80.3278	6.42	NBD
CbABCG41	CB.CBv1.2.scaffold2244.3	ABCG	Chr12	230572818	230584262	+	4311	19	1436	67.7489	8.58	(NBD-TMD)x2
CbABCG42	CB.CBv1.2.scaffold2244.4	ABCG	Chr12	230585010	230585538	+	327	3	108	9.95746	8.66	TMD
CbABCG43	CB.CBv1.2.scaffold2244.5	ABCG	Chr12	230587361	230594759	+	4476	20	1491	76.4241	8.58	(NBD-TMD)x2
CbABCG44	CB.CBv1.2.scaffold238.33	ABCG	Chr04	5622090	5629640	+	2424	16	807	31.4654	7.19	NBD-TMD
CbABCG45	CB.CBv1.2.scaffold238.35	ABCG	Chr04	5630411	5631423	+	738	4	245	61.9919	7.68	TMD
CbABCG46	CB.CBv1.2.scaffold267.17	ABCG	Chr12	30740679	30747886	+	4389	20	1462	18.3002	8.63	(NBD-TMD)x2
CbABCG47	CB.CBv1.2.scaffold267.18	ABCG	Chr12	30734752	30738958	+	1833	10	610	78.9199	8.4	NBD-TMD
CbABCG48	CB.CBv1.2.scaffold267.19	ABCG	Chr12	30721024	30732697	+	2022	9	673	13.0562	6.01	TMD
CbABCG49	CB.CBv1.2.scaffold267.20	ABCG	Chr12	30694032	30701738	+	4416	20	1471	134.537	7.14	(NBD-TMD)x2
CbABCG50	CB.CBv1.2.scaffold267.22	ABCG	Chr12	30522500	30527742	+	2367	14	788	83.5696	8.85	NBD-TMD
CbABCG51	CB.CBv1.2.scaffold267.23	ABCG	Chr12	30505292	30506141	+	660	3	219	81.0837	8.77	TMD
CbABCG52	CB.CBv1.2.scaffold267.24	ABCG	Chr12	30498810	30505160	+	3672	17	1223	173.278	6.38	(NBD-TMD)x2
CbABCG53	CB.CBv1.2.scaffold307.20	ABCG	Chr07	240258260	240261367	-	1845	4	614	80.0354	8.94	NBD-TMD
CbABCG54	CB.CBv1.2.scaffold307.88	ABCG	Chr07	241974531	241976393	+	1863	1	620	85.9571	8.97	NBD-TMD
CbABCG55	CB.CBv1.2.scaffold322.2	ABCG	Chr03	16835019	16838034	+	1713	3	570	167.254	9.2	NBD-TMD
CbABCG56	CB.CBv1.2.scaffold349.31	ABCG	Scaffold349	947102	957181	+	2244	10	747	144.191	8.9	NBD-TMD
CbABCG57	CB.CBv1.2.scaffold36.20	ABCG	Chr03	230423221	230425044	+	1824	1	607	10.386	9.38	NBD-TMD
CbABCG58	CB.CBv1.2.scaffold400.19	ABCG	Chr05	210608691	210609939	+	996	4	331	97.9928	8.8	TMD
CbABCG59	CB.CBv1.2.scaffold400.21	ABCG	Chr05	210561395	210574397	+	4263	19	1420	67.6316	7.75	(NBD-TMD)x2
CbABCG60	CB.CBv1.2.scaffold400.22	ABCG	Chr05	210559272	210560772	+	1122	5	373	45.4105	9.09	TMD
CbABCG61	CB.CBv1.2.scaffold400.23	ABCG	Chr05	210553129	210559236	+	3234	15	1077	96.7665	5.98	NBD-TMD-NBD
CbABCG62	CB.CBv1.2.scaffold420.17	ABCG	Chr01	31711178	31714135	+	1938	5	645	206.495	8.97	NBD-TMD
CbABCG63	CB.CBv1.2.scaffold478.3	ABCG	Chr11	215821492	215853806	-	1815	8	604	167.893	9.06	NBD-TMD
CbABCG64	CB.CBv1.2.scaffold478.4	ABCG	Chr11	215858403	215858693	-	291	1	96	73.6104	4.72	NBD
CbABCG65	CB.CBv1.2.scaffold478.5	ABCG	Chr11	216058780	216071770	-	2058	9	685	54.9493	9.39	NBD-TMD
CbABCG66	CB.CBv1.2.scaffold521.4	ABCG	Chr06	133015195	133016036	+	360	2	119	169.496	9.42	NBD
CbABCG67	CB.CBv1.2.scaffold573.42	ABCG	Chr05	213485379	213488449	-	2250	2	749	161.645	8.97	NBD-TMD
CbABCG68	CB.CBv1.2.scaffold595.24	ABCG	Chr08	194888621	194899868	-	4608	25	1535	68.3029	7.98	(NBD-TMD)x2
CbABCG69	CB.CBv1.2.scaffold595.25	ABCG	Chr08	194901481	194907058	-	2133	11	710	22.1724	5.57	NBD-TMD
CbABCG70	CB.CBv1.2.scaffold595.26	ABCG	Chr08	194908251	194913778	-	2283	13	760	55.1504	9.12	NBD-TMD
CbABCG71	CB.CBv1.2.scaffold596.3	ABCG	Chr05	215931216	215938246	-	4419	20	1472	10.3181	8.64	(NBD-TMD)x2
CbABCG72	CB.CBv1.2.scaffold596.4	ABCG	Chr05	215922209	215928331	+	3816	17	1271	34.3935	6.69	(NBD-TMD)x2
CbABCG73	CB.CBv1.2.scaffold596.5	ABCG	Chr05	215921070	215921856	+	270	2	89	25.6801	4.84	NBD
CbABCG74	CB.CBv1.2.scaffold603.38	ABCG	Chr06	250112078	250121477	-	2652	9	883	71.8823	9.34	NBD
CbABCG75	CB.CBv1.2.scaffold632.64	ABCG	Chr12	2377103	2384833	+	2550	5	849	70.6791	9.28	NBD-TMD
CbABCG76	CB.CBv1.2.scaffold662.2	ABCG	Chr04	51375254	51399590	+	1998	3	665	69.6437	9.18	NBD-TMD
CbABCG77	CB.CBv1.2.scaffold685.8	ABCG	Chr12	227129839	227139334	+	4479	21	1492	31.5187	6.93	(NBD-TMD)x2
CbABCG78	CB.CBv1.2.scaffold685.9	ABCG	Chr12	227186209	227194578	+	4293	20	1430	167.434	7.03	(NBD-TMD)x2
CbABCG79	CB.CBv1.2.scaffold694.7	ABCG	Chr12	210664802	210670398	-	1815	12	604	69.9335	5.55	NBD-TMD
CbABCG80	CB.CBv1.2.scaffold716.21	ABCG	Chr12	12781791	12785920	+	1458	7	486	31.3798	8.77	NBD-TMD
CbABCG81	CB.CBv1.2.scaffold74.9	ABCG	Chr06	124365697	124366180	+	273	3	90	120.844	11.65	TMD
CbABCG82	CB.CBv1.2.scaffold789.35	ABCG	Scaffold789	843807	851231	+	1956	8	651	137.732	8.2	NBD-TMD
CbABCG83	CB.CBv1.2.scaffold789.36	ABCG	Scaffold789	861352	865738	+	1917	8	638	82.3895	8.25	NBD-TMD
CbABCG84	CB.CBv1.2.scaffold789.39	ABCG	Scaffold789	952390	955207	+	1881	7	626	173.258	9.08	NBD-TMD
CbABCG85	CB.CBv1.2.scaffold789.40	ABCG	Scaffold789	968116	969716	+	846	4	281	80.6075	8.98	NBD
CbABCG86	CB.CBv1.2.scaffold790.78	ABCG	Chr07	245742726	245753009	-	1881	11	626	154.932	9.02	NBD-TMD
CbABCG87	CB.CBv1.2.scaffold827.12	ABCG	Chr11	260464757	260473465	-	4560	18	1519	83.7681	7.91	(NBD-TMD)x2
CbABCG88	CB.CBv1.2.scaffold855.10	ABCG	Chr03	287920144	287922315	+	2172	1	723	82.6913	8.84	NBD-TMD
CbABCG89	CB.CBv1.2.scaffold859.1	ABCG	Chr05	195631420	195635411	+	2256	9	751	80.9613	8.39	NBD-TMD
CbABCG90	CB.CBv1.2.scaffold859.2	ABCG	Chr05	195403898	195408115	-	2217	9	738	33.6719	8.63	NBD-TMD
CbABCG91	CB.CBv1.2.scaffold912.5	ABCG	Chr08	134324111	134328625	-	2184	16	727	126.191	7.59	NBD-TMD
CbABCG92	CB.CBv1.2.scaffold912.6	ABCG	Chr08	134319984	134323904	-	891	6	296	73.5012	8.58	TMD
CbABCG93	CB.CBv1.2.scaffold912.8	ABCG	Chr08	134076320	134081408	-	3378	19	1125	20.0902	6.38	NBD-TMD-NBD
CbABCG94	CB.CBv1.2.scaffold95.32	ABCG	Chr09	143882210	143884435	-	2226	1	741	106.655	9.39	NBD-TMD
CbABCI1	CB.CBv1.2.scaffold1088.11	ABCI	Chr02	111715225	111720662	+	837	10	278	43.0791	9.39	NBD
CbABCI2	CB.CBv1.2.scaffold201.96	ABCI	Chr12	6005017	6006162	-	549	2	182	44.4797	9.28	NBD
CbABCI3	CB.CBv1.2.scaffold2627.2	ABCI	Chr05	9207766	9209806	+	792	4	263	137.069	5.56	NBD
CbABCI4	CB.CBv1.2.scaffold2839.4	ABCI	Scaffold2839	74335	78071	-	990	7	329	82.4604	8.98	NBD
CbABCI5	CB.CBv1.2.scaffold352.68	ABCI	Chr11	257445371	257449772	+	591	5	196	145.542	5.82	NBD
CbABCI6	CB.CBv1.2.scaffold486.47	ABCI	Chr06	225970978	225972561	-	864	4	287	114.298	5.38	NBD
CbABCI7	CB.CBv1.2.scaffold747.2	ABCI	Chr06	89468989	89478648	+	951	6	316	47.2858	7.79	NBD
CbABCI8	CB.CBv1.2.scaffold778.81	ABCI	Chr03	65379681	65380370	+	690	1	229	128.412	9.62	NBD
CbABCI9	CB.CBv1.2.scaffold791.3	ABCI	Chr09	36156236	36170614	-	831	6	276	43.1678	4.81	NBD
