# Supplementary material for: Genome-wide identification and gene expression pattern of ABC transporter gene family in Capsicum spp
Source: PLoS One. 2019 Apr 30;14(4):e0215901. doi: 10.1371/journal.pone.0215901 (PMC6490891; doi:10.1371/journal.pone.0215901)
Supplement: S3 Table — (XLSX) [file pone.0215901.s003.xlsx]

## Sheet: Sheet1
S3 Table. Basic information on the ABC transporter gene family in C. chinense
Gene	Locus no.	Subfamily	ChromoSome	Chromosomal position		Strand	CDS length (bp)	Number of exons	Protein properties			Topology
				Start	End				Size (aa)	MW (kDa)	pI
CcABCA1	CC.CCv1.2.scaffold1014.6	ABCA	Chr05	114729	136945	+	5727	40	1908	212.629	6.64	NBD-NBD
CcABCA2	CC.CCv1.2.scaffold1150.25	ABCA	Scaffold1150	395748	400423	-	2337	16	778	86.935	5.79	NBD
CcABCA3	CC.CCv1.2.scaffold1150.26	ABCA	Scaffold1150	404246	407137	+	1074	8	357	38.8885	9.1	NBD
CcABCA4	CC.CCv1.2.scaffold1150.27	ABCA	Scaffold1150	408496	417395	-	2370	17	789	88.9369	7.13	NBD
CcABCA5	CC.CCv1.2.scaffold1150.28	ABCA	Scaffold1150	422968	429589	+	2781	15	926	103.91	8.24	NBD
CcABCA6	CC.CCv1.2.scaffold3.14	ABCA	Chr04	84410521	84420668	-	1650	11	549	60.8963	9.22	NBD
CcABCA7	CC.CCv1.2.scaffold467.87	ABCA	Chr03	246727178	246735818	-	2835	18	944	105.859	8.36	NBD
CcABCA8	CC.CCv1.2.scaffold467.90	ABCA	Chr03	246808333	246816492	-	2847	19	948	106.86	8.65	NBD
CcABCA9	CC.CCv1.2.scaffold467.91	ABCA	Chr03	246840553	246852099	+	2694	16	897	99.3358	6.15	NBD
CcABCB1	CC.CCv1.2.scaffold1019.1	ABCB	Chr06	2032	7321	-	3852	12	1283	138.152	8.34	(TMD-NBD)x2
CcABCB2	CC.CCv1.2.scaffold1182.6	ABCB	Chr12	224076525	224082746	-	3855	12	1284	138.772	6.28	(TMD-NBD)x2
CcABCB3	CC.CCv1.2.scaffold1182.7	ABCB	Chr12	224067826	224073977	-	3393	12	1130	122.896	9.12	(TMD-NBD-NBD)X2
CcABCB4	CC.CCv1.2.scaffold1182.8	ABCB	Chr12	224059507	224065079	-	2463	9	820	89.961	6.88	TMD-TMD-NBD-TMD-TMD
CcABCB5	CC.CCv1.2.scaffold1182.9	ABCB	Chr12	224058343	224059486	-	768	3	255	27.7827	6.09	NBD
CcABCB6	CC.CCv1.2.scaffold1292.5	ABCB	Chr02	166173583	166179870	+	3795	7	1264	137.64	8.65	(TMD-NBD)x2
CcABCB7	CC.CCv1.2.scaffold1292.6	ABCB	Chr02	166150344	166155821	+	3810	7	1269	138.772	9.12	(TMD-NBD)x2
CcABCB8	CC.CCv1.2.scaffold1306.5	ABCB	Chr03	25091513	25092360	-	417	3	138	15.0462	7.91	NBD
CcABCB9	CC.CCv1.2.scaffold1348.1	ABCB	Scaffold1348	29562	36678	+	621	2	206	22.153	9.39	NBD
CcABCB10	CC.CCv1.2.scaffold1348.2	ABCB	Scaffold1348	49141	50912	+	1362	3	453	49.9333	9.05	NBD-TMD-TMD
CcABCB11	CC.CCv1.2.scaffold1348.3	ABCB	Scaffold1348	50974	58161	+	2841	9	946	105.667	7.04	NBD
CcABCB12	CC.CCv1.2.scaffold16.22	ABCB	Chr09	97276557	97306673	-	792	9	263	28.8359	7.32	NBD
CcABCB13	CC.CCv1.2.scaffold183.41	ABCB	Chr08	26032783	26036746	-	3204	9	1067	115.811	7.26	(TMD-NBD)x2
CcABCB14	CC.CCv1.2.scaffold183.42	ABCB	Chr08	26036824	26039266	-	501	4	166	18.2289	5.04	TMD
CcABCB15	CC.CCv1.2.scaffold183.46	ABCB	Chr08	26087073	26093049	-	2958	12	986	107.811	6.79	TMD-NBD-TMD-NBD-TMD
CcABCB16	CC.CCv1.2.scaffold183.48	ABCB	Chr08	26172773	26177653	+	909	5	302	33.3363	6.84	NBD
CcABCB17	CC.CCv1.2.scaffold183.49	ABCB	Chr08	26220804	26223546	-	2343	6	780	85.0651	7.27	NBD-TMD-NBD
CcABCB18	CC.CCv1.2.scaffold183.50	ABCB	Chr08	26223657	26227947	-	1362	6	453	49.1313	8.69	TMD-NBD
CcABCB19	CC.CCv1.2.scaffold188.7	ABCB	Chr04	198688074	198694914	+	3750	8	1249	136.279	8.92	(TMD-NBD)x2
CcABCB20	CC.CCv1.2.scaffold193.23	ABCB	Chr03	205094478	205098700	-	1368	11	455	49.689	6.64	TMD-NBD
CcABCB21	CC.CCv1.2.scaffold200.23	ABCB	Chr11	240744115	240754627	+	4119	16	1372	151.09	8.04	TMD-TMD-NBD-NBD-TMD-TMD-NBD
CcABCB22	CC.CCv1.2.scaffold200.24	ABCB	Chr11	240754761	240764055	-	3459	17	1152	125.853	6.69	(TMD-NBD)x2
CcABCB23	CC.CCv1.2.scaffold200.29	ABCB	Chr11	240991573	241011585	+	4374	16	1457	160.636	8.16	(TMD-NBD)x2
CcABCB24	CC.CCv1.2.scaffold315.14	ABCB	Chr06	11348582	11353807	-	1209	5	402	45.2609	7.09	NBD
CcABCB25	CC.CCv1.2.scaffold32.25	ABCB	Chr08	146659834	146662132	-	720	3	239	26.65	5.4	NBD
CcABCB26	CC.CCv1.2.scaffold348.85	ABCB	Chr03	239027436	239034740	-	522	5	173	19.056	4.99	NBD
CcABCB27	CC.CCv1.2.scaffold348.87	ABCB	Chr03	239347682	239365551	-	360	4	119	13.1539	4.61	NBD
CcABCB28	CC.CCv1.2.scaffold348.89	ABCB	Chr03	239451294	239468526	-	399	5	132	14.8955	5.06	NBD
CcABCB29	CC.CCv1.2.scaffold3519.1	ABCB	Scaffold3519	1281	3726	-	933	8	310	33.4953	6.24	NBD
CcABCB30	CC.CCv1.2.scaffold3519.2	ABCB	Scaffold3519	3859	7053	-	936	8	311	34.1594	9.61	TMD
CcABCB31	CC.CCv1.2.scaffold376.71	ABCB	Chr06	226765779	226772380	+	3753	10	1250	137.318	7.58	(TMD-NBD)x2
CcABCB32	CC.CCv1.2.scaffold401.49	ABCB	Chr03	260507326	260515608	-	4584	11	1527	168.052	8.43	(TMD-NBD)x2
CcABCB33	CC.CCv1.2.scaffold461.13	ABCB	Chr03	251374838	251380182	+	1911	17	636	68.2075	8.68	TMD-NBD
CcABCB34	CC.CCv1.2.scaffold481.6	ABCB	Chr11	89978521	89979368	-	750	2	249	27.5068	7.8	NBD
CcABCB35	CC.CCv1.2.scaffold545.30	ABCB	Chr09	5614148	5621271	+	4017	10	1338	146.467	8.01	(TMD-NBD)x2
CcABCB36	CC.CCv1.2.scaffold55.11	ABCB	Chr07	37729153	37732621	-	378	4	125	14.2233	4.6	NBD
CcABCB37	CC.CCv1.2.scaffold595.27	ABCB	Chr05	10241771	10252413	-	4206	11	1401	154.952	5.88	(TMD-NBD)x2
CcABCB38	CC.CCv1.2.scaffold631.14	ABCB	Chr01	16448326	16457245	+	3756	12	1251	137.307	8.51	(TMD-NBD)x2
CcABCB39	CC.CCv1.2.scaffold655.8	ABCB	Chr03	147578623	147585179	+	3675	9	1224	134.374	8.72	(NBD-TMD)x2
CcABCB40	CC.CCv1.2.scaffold663.34	ABCB	Chr09	4050168	4059858	-	1860	10	619	67.9291	8.94	TMD-NBD
CcABCB41	CC.CCv1.2.scaffold680.55	ABCB	Chr02	166751149	166758506	-	3750	10	1249	136.138	7.85	(TMD-NBD)x2
CcABCB42	CC.CCv1.2.scaffold823.48	ABCB	Chr02	132020674	132026995	+	2586	9	861	93.8945	8.32	TMD-NBD-NBD
CcABCB43	CC.CCv1.2.scaffold890.25	ABCB	Chr04	4899851	4907658	-	3780	12	1259	136.49	7.2	(TMD-NBD)x2
CcABCB44	CC.CCv1.2.scaffold973.9	ABCB	Chr08	31002447	31018874	+	2289	15	762	87.0833	6.29	TMD
CcABCC1	CC.CCv1.2.scaffold1021.4	ABCC	Chr09	83541646	83558050	+	4653	11	1550	171.945	7.81	(TMD-NBD)x2
CcABCC2	CC.CCv1.2.scaffold130.1	ABCC	Chr03	173786714	173787948	+	453	3	150	16.2498	8.87	NBD
CcABCC3	CC.CCv1.2.scaffold158.21	ABCC	Chr06	115927859	115935631	-	579	4	192	21.261	4.72	NBD
CcABCC4	CC.CCv1.2.scaffold217.11	ABCC	Chr01	46004370	46008917	-	1209	6	402	45.7382	5.08	NBD
CcABCC5	CC.CCv1.2.scaffold217.14	ABCC	Chr01	46090401	46126267	-	4521	26	1506	169.936	8.89	(TMD-NBD)x2
CcABCC6	CC.CCv1.2.scaffold217.15	ABCC	Chr01	46209789	46244862	-	4332	23	1443	162.215	8.05	(TMD-NBD)x2
CcABCC7	CC.CCv1.2.scaffold242.109	ABCC	Chr07	226516144	226521617	+	4515	10	1504	167.578	6.16	(TMD-NBD)x2
CcABCC8	CC.CCv1.2.scaffold242.169	ABCC	Chr07	227381740	227385760	+	3504	5	1167	127.945	8.77	(TMD-NBD)x2
CcABCC9	CC.CCv1.2.scaffold270.29	ABCC	Chr01	207978550	207979542	+	345	2	114	12.2101	8.71	NBD
CcABCC10	CC.CCv1.2.scaffold41.27	ABCC	Chr01	174758279	174852017	+	4503	26	1500	168.587	7.3	(TMD-NBD)x2
CcABCC11	CC.CCv1.2.scaffold42.18	ABCC	Chr10	64786151	64799924	+	5898	14	1965	220.912	7.07	(TMD-NBD)x2
CcABCC12	CC.CCv1.2.scaffold428.7	ABCC	Scaffold428	482940	491062	-	558	5	185	19.777	9.64	NBD
CcABCC13	CC.CCv1.2.scaffold449.99	ABCC	Chr01	2684757	2687842	+	1995	8	664	73.9762	5.48	TMD-NBD
CcABCC14	CC.CCv1.2.scaffold458.1	ABCC	Chr03	33408604	33416715	+	4542	11	1513	169.933	6.85	(TMD-NBD)x2
CcABCC15	CC.CCv1.2.scaffold458.18	ABCC	Chr03	34923584	34928562	-	3963	11	1320	146.517	6.14	(TMD-NBD)x2
CcABCC16	CC.CCv1.2.scaffold477.14	ABCC	Chr01	219214362	219226493	-	4530	10	1509	170.163	6.14	(TMD-NBD)x2
CcABCC17	CC.CCv1.2.scaffold477.8	ABCC	Chr01	218561129	218567222	-	4527	10	1508	169.533	6.16	(TMD-NBD)x2
CcABCC18	CC.CCv1.2.scaffold48.82	ABCC	Chr03	227170690	227176030	-	4518	9	1505	167.864	7.17	TMD-NBD-TMD-NBD-TMD
CcABCC19	CC.CCv1.2.scaffold481.5	ABCC	Chr11	89976929	89977927	-	732	3	243	26.7952	9.68	TMD-NBD
CcABCC20	CC.CCv1.2.scaffold49.14	ABCC	Chr11	77850809	77872497	-	5469	20	1822	206.72	8.78	(TMD-NBD)x2
CcABCC21	CC.CCv1.2.scaffold60.6	ABCC	Chr10	110910243	110916356	+	1713	7	570	63.3056	6.12	NBD
CcABCC22	CC.CCv1.2.scaffold66584.1	ABCC	Scaffold66584	41	595	-	357	3	118	13.1615	8.59	NBD
CcABCC23	CC.CCv1.2.scaffold738.60	ABCC	Chr03	256502532	256523178	-	3315	26	1104	122.955	5.77	(TMD-NBD)x2
CcABCD1	CC.CCv1.2.scaffold1049.2	ABCD	Chr12	128400657	128418396	-	1791	11	596	66.5885	9.57	NBD
CcABCD2	CC.CCv1.2.scaffold1049.3	ABCD	Chr12	128393149	128397100	-	1134	7	377	41.9813	8.61	NBD
CcABCD3	CC.CCv1.2.scaffold70.45	ABCD	Chr12	69297769	69309524	-	1476	11	491	55.1585	6.15	NBD
CcABCD4	CC.CCv1.2.scaffold967.2	ABCD	Chr03	166481204	166481819	+	495	2	164	18.9137	6.58	NBD
CcABCD5	CC.CCv1.2.scaffold967.3	ABCD	Chr03	166493074	166495595	+	1239	6	412	44.9703	8.84	NBD
CcABCE1	CC.CCv1.2.scaffold1396.1	ABCE	Chr01	35135824	35142720	-	1821	11	606	68.1347	8.33	NBD-NBD
CcABCF1	CC.CCv1.2.scaffold1124.18	ABCF	Chr01	627812	635456	+	2154	18	717	80.2998	5.7	NBD-NBD
CcABCF2	CC.CCv1.2.scaffold1150.15	ABCF	Scaffold1150	213392	226521	+	2310	4	769	86.5534	5.84	NBD-NBD
CcABCF3	CC.CCv1.2.scaffold267.78	ABCF	Chr10	212720533	212722716	+	2184	1	727	81.0877	5.7	NBD-NBD
CcABCF4	CC.CCv1.2.scaffold269.3	ABCF	Chr12	189274084	189279505	+	2100	9	699	78.904	5.97	NBD-NBD
CcABCF5	CC.CCv1.2.scaffold31.81	ABCF	Chr06	230315884	230320822	-	1809	5	602	67.6326	6.03	NBD-NBD
CcABCF6	CC.CCv1.2.scaffold502.37	ABCF	Chr11	247235199	247239769	+	1803	5	600	67.0247	6.26	NBD-NBD
CcABCG1	CC.CCv1.2.scaffold1001.36	ABCG	Chr11	249744236	249750421	-	1827	10	608	67.3755	8.34	NBD-TMD
CcABCG2	CC.CCv1.2.scaffold1001.4	ABCG	Chr11	249392097	249396949	-	1614	7	537	59.3127	6.53	NBD
CcABCG3	CC.CCv1.2.scaffold1001.49	ABCG	Chr11	249975347	249980005	+	2391	7	796	88.1955	9.36	NBD
CcABCG4	CC.CCv1.2.scaffold101.8	ABCG	Chr01	51890448	51899688	-	1950	8	649	71.6224	7.6	NBD-TMD
CcABCG5	CC.CCv1.2.scaffold1025.22	ABCG	Scaffold1025	441955	452961	-	4608	25	1535	173.331	8.19	(NBD-TMD)x2
CcABCG6	CC.CCv1.2.scaffold1025.23	ABCG	Scaffold1025	454580	462181	-	2685	14	894	101.074	6.19	TMD-NBD-TMD
CcABCG7	CC.CCv1.2.scaffold1025.24	ABCG	Scaffold1025	462696	466820	-	1452	9	483	53.6906	5.82	NBD
CcABCG8	CC.CCv1.2.scaffold1084.12	ABCG	Chr06	243861450	243872636	-	3483	18	1160	130.206	8.62	TMD-NBD-TMD
CcABCG9	CC.CCv1.2.scaffold1084.13	ABCG	Chr06	243872671	243878558	-	717	6	238	26.5202	6.87	NBD
CcABCG10	CC.CCv1.2.scaffold1096.35	ABCG	Chr12	448659	450560	-	1902	1	633	71.279	9.06	NBD-TMD
CcABCG11	CC.CCv1.2.scaffold1107.1	ABCG	Chr06	223662744	223664051	-	909	4	303	33.5716	6.45	NBD
CcABCG12	CC.CCv1.2.scaffold1129.5	ABCG	Chr03	275096203	275106148	-	4503	22	1500	170.458	7.97	(NBD-TMD)x2
CcABCG13	CC.CCv1.2.scaffold1131.22	ABCG	Scaffold1131	397725	403702	-	1935	8	644	71.9727	6.1	NBD-TMD
CcABCG14	CC.CCv1.2.scaffold1131.23	ABCG	Scaffold1131	425359	427153	-	1107	5	368	40.9982	5.81	NBD-TMD
CcABCG15	CC.CCv1.2.scaffold1131.24	ABCG	Scaffold1131	435022	437848	-	1881	7	626	69.5276	9.14	NBD-TMD
CcABCG16	CC.CCv1.2.scaffold1162.10	ABCG	Chr09	20832335	20834560	-	2226	1	741	82.4304	9.43	NBD-TMD
CcABCG17	CC.CCv1.2.scaffold132.23	ABCG	Chr09	173152370	173156192	-	1869	4	622	69.513	9.11	NBD-TMD
CcABCG18	CC.CCv1.2.scaffold135.3	ABCG	Chr04	127610992	127632456	-	1998	3	665	73.6124	9.08	NBD-TMD
CcABCG19	CC.CCv1.2.scaffold152.14	ABCG	Chr06	20088759	20096596	-	4362	24	1453	164.695	6.42	(NBD-TMD)x2
CcABCG20	CC.CCv1.2.scaffold154.7	ABCG	Chr04	145940165	145947720	+	909	10	302	34.4881	8.09	NBD
CcABCG21	CC.CCv1.2.scaffold155.69	ABCG	Chr01	29239481	29242439	+	1938	5	645	71.9556	8.97	NBD-TMD
CcABCG22	CC.CCv1.2.scaffold157.58	ABCG	Chr07	220274138	220276000	+	1863	1	620	69.7426	8.97	NBD-TMD
CcABCG23	CC.CCv1.2.scaffold1572.1	ABCG	Scaffold1572	2058	9494	-	900	6	299	33.6835	4.71	TMD
CcABCG24	CC.CCv1.2.scaffold159.137	ABCG	Chr05	233725447	233732487	+	4419	20	1472	167.161	8.51	(NBD-TMD)x2
CcABCG25	CC.CCv1.2.scaffold159.138	ABCG	Chr05	233735307	233742572	-	4248	19	1415	160.734	7.07	(NBD-TMD)x2
CcABCG26	CC.CCv1.2.scaffold159.89	ABCG	Chr05	232662318	232665359	+	2253	2	750	83.6977	8.97	NBD-TMD
CcABCG27	CC.CCv1.2.scaffold1638.2	ABCG	Scaffold1638	64345	67266	+	1137	7	378	41.9015	9.06	NBD
CcABCG28	CC.CCv1.2.scaffold168.75	ABCG	Chr12	23236952	23244173	-	4389	20	1462	166.108	8.72	(NBD-TMD)x2
CcABCG29	CC.CCv1.2.scaffold168.76	ABCG	Chr12	23245888	23257251	-	4113	21	1370	154.687	8	(NBD-TMD)x2
CcABCG30	CC.CCv1.2.scaffold168.77	ABCG	Chr12	23280782	23288507	-	4410	20	1469	166.622	6.96	(NBD-TMD)x2
CcABCG31	CC.CCv1.2.scaffold168.78	ABCG	Chr12	23407537	23408869	-	585	3	194	22.7708	9.75	TMD
CcABCG32	CC.CCv1.2.scaffold168.80	ABCG	Chr12	23423120	23428269	-	2538	15	845	95.6408	8.42	NBD-TMD
CcABCG33	CC.CCv1.2.scaffold168.82	ABCG	Chr12	23444583	23451898	-	4419	20	1472	167.645	7.78	(NBD-TMD)x2
CcABCG34	CC.CCv1.2.scaffold168.83	ABCG	Chr12	23482105	23488370	-	2493	14	830	94.219	6.8	TMD-NBD-TMD
CcABCG35	CC.CCv1.2.scaffold168.84	ABCG	Chr12	23488388	23491175	-	1782	8	593	67.6917	6.64	NBD
CcABCG36	CC.CCv1.2.scaffold1748.6	ABCG	Chr06	248202784	248203907	-	570	4	189	21.5452	8.69	TMD
CcABCG37	CC.CCv1.2.scaffold1832.1	ABCG	Chr06	198705686	198723667	-	4836	29	1611	183.576	8.32	(NBD-TMD)x2
CcABCG38	CC.CCv1.2.scaffold1851.2	ABCG	Scaffold1851	27705	33468	+	375	3	124	13.6879	10.05	NBD
CcABCG39	CC.CCv1.2.scaffold216.10	ABCG	Chr08	157386860	157393781	+	4362	24	1453	164.563	6.81	(NBD-TMD)x2
CcABCG40	CC.CCv1.2.scaffold22.15	ABCG	Chr10	87944863	87949380	+	936	4	311	34.6926	8.95	NBD
CcABCG41	CC.CCv1.2.scaffold225.1	ABCG	Chr12	218629947	218638397	+	4293	20	1430	161.712	7.05	(NBD-TMD)x2
CcABCG42	CC.CCv1.2.scaffold225.55	ABCG	Chr12	220380464	220382679	-	1032	7	343	38.7647	6.63	NBD
CcABCG43	CC.CCv1.2.scaffold242.58	ABCG	Chr07	225773669	225782910	-	1971	10	656	73.7979	9.13	NBD-TMD
CcABCG44	CC.CCv1.2.scaffold247.16	ABCG	Chr04	181792955	181797244	+	2274	10	757	84.6611	8.96	NBD-TMD
CcABCG45	CC.CCv1.2.scaffold25.33	ABCG	Chr12	78220071	78258497	+	3459	14	1152	128.166	8.65	NBD
CcABCG46	CC.CCv1.2.scaffold262.75	ABCG	Chr03	234086644	234087590	-	657	4	218	24.9656	9.28	TMD
CcABCG47	CC.CCv1.2.scaffold262.78	ABCG	Chr03	234113685	234116176	-	861	6	286	32.7632	9.12	NBD
CcABCG48	CC.CCv1.2.scaffold266.55	ABCG	Chr02	149394871	149395650	-	393	3	130	13.9657	9.1	TMD
CcABCG49	CC.CCv1.2.scaffold266.56	ABCG	Chr02	149400559	149404475	-	2265	14	754	84.2624	7.26	TMD-NBD
CcABCG50	CC.CCv1.2.scaffold276.77	ABCG	Chr06	213636392	213639328	+	1050	6	349	39.6515	9.44	NBD-TMD
CcABCG51	CC.CCv1.2.scaffold299.22	ABCG	Chr08	15751815	15754761	-	1866	5	621	69.6392	9.16	NBD-TMD
CcABCG52	CC.CCv1.2.scaffold302.16	ABCG	Chr04	20871051	20871802	-	504	3	167	18.8219	6.26	TMD
CcABCG53	CC.CCv1.2.scaffold31.71	ABCG	Chr06	230094918	230100046	-	2379	7	792	87.9192	9.34	NBD
CcABCG54	CC.CCv1.2.scaffold313.29	ABCG	Chr04	10215154	10221583	-	3219	17	1072	121.855	7.82	NBD-TMD-NBD-TMD-TMD
CcABCG55	CC.CCv1.2.scaffold34225.1	ABCG	Scaffold34225	52	474	-	261	3	86	9.28977	8.36	NBD
CcABCG56	CC.CCv1.2.scaffold360.52	ABCG	Chr12	15356947	15364357	+	1485	8	495	55.1759	7.57	NBD-TMD
CcABCG57	CC.CCv1.2.scaffold376.103	ABCG	Chr06	227374053	227376213	-	1416	8	471	53.375	9.11	NBD-TMD
CcABCG58	CC.CCv1.2.scaffold376.104	ABCG	Chr06	227376396	227380823	-	2478	12	825	93.1388	8.76	NBD-TMD
CcABCG59	CC.CCv1.2.scaffold376.105	ABCG	Chr06	227383987	227395577	-	4311	19	1436	162.916	8.63	(NBD-TMD)x2
CcABCG60	CC.CCv1.2.scaffold376.95	ABCG	Chr06	227167286	227172689	+	3201	14	1066	119.872	6.95	NBD-TMD-NBD
CcABCG61	CC.CCv1.2.scaffold376.96	ABCG	Chr06	227172877	227176357	+	1929	6	642	73.2889	9.1	TMD
CcABCG62	CC.CCv1.2.scaffold384.1	ABCG	Chr06	175232107	175242942	+	813	2	270	30.6713	9.09	NBD
CcABCG63	CC.CCv1.2.scaffold424.115	ABCG	Chr08	178976859	178979788	+	2496	4	831	93.6256	9.02	NBD-TMD
CcABCG64	CC.CCv1.2.scaffold48.47	ABCG	Chr03	224722669	224724492	-	1824	1	607	67.6443	9.39	TMD-NBD
CcABCG65	CC.CCv1.2.scaffold509.18	ABCG	Chr07	212359625	212363346	-	1842	2	613	69.0154	8.31	NBD-TMD
CcABCG66	CC.CCv1.2.scaffold545.61	ABCG	Chr09	6199318	6209825	+	3279	14	1092	121.154	9.15	NBD
CcABCG67	CC.CCv1.2.scaffold555.72	ABCG	Chr11	1813768	1821995	+	2193	11	730	80.1698	5.69	NBD-TMD
CcABCG68	CC.CCv1.2.scaffold566.1	ABCG	Chr05	215939172	215939753	-	582	1	193	21.1075	5.19	NBD
CcABCG69	CC.CCv1.2.scaffold566.3	ABCG	Chr05	216151145	216155148	+	2217	9	738	82.8363	8.52	NBD-TMD
CcABCG70	CC.CCv1.2.scaffold579.2	ABCG	Chr04	100126665	100130326	+	852	7	283	31.6319	9.3	NBD
CcABCG71	CC.CCv1.2.scaffold595.36	ABCG	Chr05	10428660	10447358	-	2475	4	824	92.5787	8.64	NBD-TMD
CcABCG72	CC.CCv1.2.scaffold627.2	ABCG	Chr06	224196564	224197455	-	357	2	118	12.4022	5.02	NBD
CcABCG73	CC.CCv1.2.scaffold647.23	ABCG	Chr03	7265023	7272958	+	4302	20	1433	161.951	5.85	(NBD-TMD)x2
CcABCG74	CC.CCv1.2.scaffold647.24	ABCG	Chr03	7248379	7256939	+	4320	20	1439	162.291	6.8	(NBD-TMD)x2
CcABCG75	CC.CCv1.2.scaffold656.19	ABCG	Chr12	205059384	205059710	+	327	1	108	11.5785	9.51	NBD
CcABCG76	CC.CCv1.2.scaffold672.4	ABCG	Chr12	152160199	152166582	-	864	7	287	32.6064	5.96	NBD
CcABCG77	CC.CCv1.2.scaffold717.15	ABCG	Chr05	223036024	223043514	+	4305	20	1434	162.023	7.51	(NBD-TMD)x2
CcABCG78	CC.CCv1.2.scaffold717.16	ABCG	Chr05	223044139	223059184	+	5571	25	1856	210.761	6.11	(NBD-TMD)x2
CcABCG79	CC.CCv1.2.scaffold717.17	ABCG	Chr05	223079928	223087220	+	4206	20	1401	158.88	6.81	(NBD-TMD)x2
CcABCG80	CC.CCv1.2.scaffold749.7	ABCG	Chr11	244086771	244089114	-	1437	7	478	54.9717	5.84	TMD
CcABCG81	CC.CCv1.2.scaffold749.8	ABCG	Chr11	244089191	244095088	-	3075	12	1024	116.214	8.75	NBD-TMD-NBD
CcABCG82	CC.CCv1.2.scaffold791.1	ABCG	Scaffold791	8352	13814	-	2202	9	733	80.1581	7.02	NBD-TMD
CcABCG83	CC.CCv1.2.scaffold791.2	ABCG	Scaffold791	26819	34059	-	1956	8	651	72.0206	8.37	NBD-TMD
CcABCG84	CC.CCv1.2.scaffold80.11	ABCG	Chr11	199261767	199286296	-	2094	9	697	77.2208	8.88	NBD-TMD
CcABCG85	CC.CCv1.2.scaffold80.12	ABCG	Chr11	199472484	199485353	-	2058	9	685	76.4392	9.35	NBD-TMD
CcABCG86	CC.CCv1.2.scaffold807.5	ABCG	Scaffold807	401801	404918	+	1812	3	603	66.8502	9.16	NBD-TMD
CcABCG87	CC.CCv1.2.scaffold808.44	ABCG	Scaffold808	663726	665711	+	1986	1	661	73.8515	8.13	NBD-TMD
CcABCG88	CC.CCv1.2.scaffold810.2	ABCG	Scaffold810	32042	35470	-	2145	10	714	79.6999	8.81	NBD-TMD
CcABCG89	CC.CCv1.2.scaffold877.25	ABCG	Chr06	198621736	198651849	-	4443	29	1480	167.996	8.36	(NBD-TMD)x2
CcABCG90	CC.CCv1.2.scaffold912.9	ABCG	Chr03	2438781	2441251	-	2163	4	720	80.3919	7.76	NBD-TMD
CcABCG91	CC.CCv1.2.scaffold987.5	ABCG	Chr07	231428368	231431489	+	1845	4	614	68.482	8.94	NBD-TMD
CcABCI1	CC.CCv1.2.scaffold1443.4	ABCI	Chr06	217441328	217442904	-	864	4	287	31.4244	5.38	NBD
CcABCI2	CC.CCv1.2.scaffold199.29	ABCI	Chr03	150483332	150488117	-	861	6	286	32.2451	6.09	NBD
CcABCI3	CC.CCv1.2.scaffold502.57	ABCI	Chr11	247855201	247859877	-	789	6	262	28.676	6.22	NBD
CcABCI4	CC.CCv1.2.scaffold525.14	ABCI	Chr02	116767748	116773184	-	837	10	278	30.8065	9.39	NBD
CcABCI5	CC.CCv1.2.scaffold56.20	ABCI	Chr06	104651843	104658854	-	951	6	316	34.4576	7.79	NBD
CcABCI6	CC.CCv1.2.scaffold704.73	ABCI	Scaffold704	1120446	1124307	+	990	7	329	36.8626	8.98	NBD
CcABCI7	CC.CCv1.2.scaffold738.35	ABCI	Chr03	256029153	256031207	+	792	4	263	29.0486	5.4	NBD
CcABCI8	CC.CCv1.2.scaffold856.8	ABCI	Chr05	1478667	1479356	-	690	1	229	25.6801	9.62	NBD
