# Supplementary material for: Genome-wide identification and gene expression pattern of ABC transporter gene family in Capsicum spp
Source: PLoS One. 2019 Apr 30;14(4):e0215901. doi: 10.1371/journal.pone.0215901 (PMC6490891; doi:10.1371/journal.pone.0215901)
Supplement: S4 Table — (XLSX) [file pone.0215901.s004.xlsx]

## Sheet: Sheet1
S4 Table. Conserved motifs present in ABC transporter in Capsicum species
Capsicum annuum
Motif	Length (aa)	Sequence Meme	Sequence MAST	Function
1	34	QLSGGQKQRIAIARAILKNPKILLLDEATSALDA	GLSGGQKQRVSIAREJLKBPSILLLDEPTSGLDA	ABC transporter B family member 7
2	29	RPGVLTALMGVSGAGKTTLMDVLAGRKTG	RPGELTALVGPSGSGKSTLJDLLAGRLDP	Pleiotropic drug resistance protein 1
3	29	GYCEQNDIHSPYVTVYESLVYSAWLRLPH	GYVEQBDILSPHLTVYETLVFSAWLRLPK	Pleiotropic drug resistance protein 3
4	26	RAAAIVMRTVRNTVDTGRTVVCTIHQ	RAAAIVMRTVRNTVDTGRTVVCTIHQ	ABC transporter G family member 29
5	50	PRPGTKDLHFETQFSQPFWTQCMACLWKQHWSYWRNPAYTAVRFIFTTFI	PRPGSKDLHFPTQYSQPFWTQCMACLWKQHWSYWRNPAYTAVRFLFTTFI	pleiotropic drug resistance protein 1-like
6	41	TYNGHELNEFVPQRTAAYISQHDLHIGEMTVRETLEFSARC	TYNGHELSEFVPQRTAAYISQHDLHIGEMTVRETLEFSARC	Pleiotropic drug resistance protein 3
7	34	FFESMGFKCPERKGVADFLQEVTSKKDQEQYWMR	FFESMGFKCPERKGVADFLQEVTSKKDQZQYWFR	Pleiotropic drug resistance protein 1
8	41	QPVVAVERTVFYRERAAGMYSALPYAFGQVVIEIPYVFVQA	QPVFAVERTVFYRERAAGMYSASPYAFAQVLIEJPYLLVQS	pleiotropic drug resistance protein 1-like
9	41	ISGGQKKRVTTGEMLVGPSKALFMDEISTGLDSSTTYSIVN	JSGGQKQRVTTGRALVGPSKILFLDEATTGLDSSTTYQIQK	pleiotropic drug resistance protein 1-like
10	50	FDELFLMKRGGQEIYVGPLGRHSCHLIKYFESMPGVSKIKDGYNPATWML	FDELLLMKRGGQEIYVGPLGRHSCHLIKYFESIPGVPKIKEGYNPATWML	Pleiotropic drug resistance protein 3
Capsicum baccatum
Motif	Length (aa)	Sequence Meme	Sequence MAST	Function
1	29	LSGGQKQRVAIARAIVKNPKILLLDEATS	LSGGQKQRVSIAREJLKBPSILLLDEPTS	ABC transporter B family protein
2	21	TALMGVSGAGKTTLMDVLAGR	TALVGPSGSGKSTLJDLLAGR	ABC transporter G family member 29
3	29	PQRTCAYISQHDIHHGEMTVRETLDFSGR	PQRTSAYVSQDDJLIGELTVRETLEFSAR	ABC transporter G family member 34
4	50	YRRNKALISELSVPRPGTKDLHFDTKYSQPFWTQCMACLWKQHWSYWRNP	YRRNKALIKELSVPRPGSKDLHFPTQYSQPFWTQCMACLWKQHWSYWRNP	Pleiotropic drug resistance protein 3
5	21	GRTVVCTIHQPSIDIFEAFDE	GRTVVCTIHQPSIDIFEAFDE	pleiotropic drug resistance protein 2
6	50	KTGGYIEGSIKISGYPKKQETFARISGYCEQNDIHSPYVTVYESLVYSAW	KTGGYIEGSIKISGYPKKQETFARISGYCEQNDIHSPYVTVYESLVYSAW	PDR-type ACB transporter
7	34	FFESMGFKCPERKGVADFLQEVTSKKDQEQYWMR	FFESMGFKCPERKGVADFLQEVTSKKDQZQYWFR	Pleiotropic drug resistance protein 1
8	29	ERTVFYRERAAGMYSAIPYAFGQVFIEIP	ERTVFYRERAAGMYSALPYAFAQVLIEJP	pleiotropic drug resistance protein 1
9	29	ANIVTDYVLKILGLDICADTMVGDEMIRG	KNEVTDYVJKELGLDICADTMVGDEMJRG	Pleiotropic drug resistance protein 1
10	26	WWIWGYWISPMMYSVNAILVNEFDGK	WWIWGYWISPMMYAQNAJLVNEFLGK	Pleiotropic drug resistance protein 1
Capsicum chinanse
Motif	Length (aa)	Sequence Meme	Sequence MAST	Function
1	29	RPGVLTALMGVSGAGKTTLMDVLAGRKTG	RPGELTALVGPSGSGKSTLJDLLAGRLDP	LOW QUALITY PROTEIN: pleiotropic drug resistance protein 1-like
2	21	AVELVANPSIIFMDEPTSGLD	AREJLKNPKILFLDEPTSGLD	ABC transporter G family member 34
3	41	QLSGGQKQRIAIARAILKDPRILLLDEATSALDAESERVVQ	GJSGGQKQRIAIARAJVGPPKILLLDEISSALDSETTRQIV	ABC transporter B family member 21-like
4	29	QRTCAYISQHDIHHGEMTVRETLDFSGRC	QRTSAYVSQDDJLIGELTVRETLEFSARL	ABC transporter G family member 34
5	29	TGRTVVCTIHQPSIDIFEAFDELLLMKRG	TGRTVVCTIHQPSIDIFELFDELJLLSRG	pleiotropic drug resistance protein 2
6	41	AGEVLLDGVDIKKFQLKWLRQQMGLVSQEPVLFATTIGENI	SGEILJDGIDIKKLQLKWLRSQMGJVSQEPVLFAGTIRENI	ABC transporter B family member 9-like
7	15	RGVQLSGGQKQRVAI	GGRGLSGGQRKRLSI	ABC transporter B family member 21-like
8	41	NSSSVQPVVAVERTVFYRERAAGMYSALPYAFGQVVIEIPY	NASSVQPVFAVERTVFYRERAAGMYSALPYAFAQVLIEJPY	pleiotropic drug resistance protein 1-like
9	29	YQGPREDVLEFFESMGFKCPDRKGVADFL	YQGPREDVLEFFESMGFKCPERKNPADFL	pleiotropic drug resistance protein 1
10	29	YAVWNLFSGFIVPRPRIPIWWRWYYWLCP	YALWNLFSGFIIPRPRIPIWWRWYYWASP	pleiotropic drug resistance protein 1-like
