# Supplementary material for: Genome-wide identification and gene expression pattern of ABC transporter gene family in Capsicum spp
Source: PLoS One. 2019 Apr 30;14(4):e0215901. doi: 10.1371/journal.pone.0215901 (PMC6490891; doi:10.1371/journal.pone.0215901)
Supplement: S5 Table — (XLSX) [file pone.0215901.s005.xlsx]

## Sheet: Biological process
S5 Table. Detailed information on Gene Ontology annotation results for Capsicum species
Biological process	C. annuum	C. baccatum	C. chinense
transmembrane transport	125	121	113
drug transmembrane transport	12	9	12
xenobiotic transport	12	9	12
DNA integration	5	7	4
response to salt stress	3	4	4
lipid transport	2	3	4
response to aluminum ion	2	3	4
cutin transport	3	4	3
sexual reproduction	3	3	3
ATP hydrolysis coupled anion transmembrane transport	1	2	3
fatty-acyl-CoA transport	1	1	3
positive regulation of seed germination	1	1	3
ubiquinone biosynthetic process	1	1	3
cotyledon vascular tissue pattern formation	2	2	2
monosaccharide transmembrane transport	2	2	2
oxidation-reduction process	0	2	2
phosphate ion transmembrane transport	1	2	2
response to abscisic acid	2	2	2
response to wounding	2	2	2
stem vascular tissue pattern formation	2	2	2
sulfate transmembrane transport	0	2	2
thiosulfate transport	0	2	2
UDP-glucose transmembrane transport	1	2	2
cytochrome complex assembly	1	2	1
defense response	1	2	1
petal epidermis patterning	1	2	1
cellular iron ion homeostasis	1	1	1
defense response to bacterium	1	1	1
long-chain fatty acid transport	1	1	1
maltose transport	1	1	1
oligopeptide transmembrane transport	1	1	1
peptide transport	0	1	1
pollen development	0	1	1
proteolysis	0	1	1
response to cadmium ion	1	1	1
response to stress	1	1	1
ribosomal subunit export from nucleus	0	1	1
siderophore-dependent iron import into cell	2	1	1
translational initiation	0	1	1
translational termination	0	1	1
xylem and phloem pattern formation	1	1	1
abscisic acid-activated signaling pathway involved in stomatal movement	0	0	1
auxin transport	0	0	1
carbohydrate metabolic process	0	0	1
cellular oxidant detoxification	0	0	1
cellular potassium ion homeostasis	0	0	1
hydrogen peroxide catabolic process	0	0	1
inorganic anion transport	3	0	1
molybdate ion transport	1	0	1
oligopeptide transport	0	0	1
response to chemical	0	0	1
response to oxidative stress	0	0	1
cellular metabolic process	0	1	0
cellular protein modification process	0	1	0
embryo development ending in seed dormancy	0	1	0
fucose metabolic process	0	1	0
histidine biosynthetic process	0	1	0
macromolecule metabolic process	0	1	0
primary metabolic process	0	1	0
protein phosphorylation	0	1	0
regulation of transcription, DNA-templated	0	1	0
RNA phosphodiester bond hydrolysis, endonucleolytic	0	1	0
thylakoid membrane organization	0	1	0
transcription, DNA-templated	0	1	0
translation	0	1	0
amide transport	1	0	0
pollen exine formation	1	0	0
pollen maturation	1	0	0
response to stimulus	2	0	0
sulfur compound transport	2	0	0
transport	2	0	0

## Sheet: Molecular function
S5 Table. Detailed information on Gene Ontology annotation results for Capsicum species
Molecular function	C. annuum	C. baccatum	C. chinense
ATP binding	188	181	179
ATPase activity, coupled to transmembrane movement of substances	122	118	109
ATPase activity	49	49	51
xenobiotic transmembrane transporting ATPase activity	12	9	12
nucleic acid binding	6	7	7
lipid transporter activity	2	3	4
monosaccharide-transporting ATPase activity	2	2	2
protein homodimerization activity	2	2	2
inorganic phosphate transmembrane transporter activity	1	2	2
UDP-glucose transmembrane transporter activity	1	2	2
ATPase-coupled sulfate transmembrane transporter activity	0	2	2
ATPase-coupled thiosulfate transmembrane transporter activity	0	2	2
nucleotide binding	2	2	1
transmembrane transporter activity	0	2	1
ferric dicitrate transporter activity	2	1	1
iron-chelate-transporting ATPase activity	2	1	1
long-chain fatty acid transporter activity	1	1	1
maltose-transporting ATPase activity	1	1	1
oligopeptide-transporting ATPase activity	1	1	1
transporter activity	1	1	1
zinc ion binding	1	1	1
2-alkenal reductase [NAD(P)] activity	0	1	1
ADP binding	0	1	1
iron ion binding	0	1	1
peptide transmembrane transporter activity	0	1	1
ribosomal small subunit binding	0	1	1
ATPase-coupled molybdate transmembrane transporter activity	1	0	1
pyridoxal phosphate binding	1	0	1
cysteine-type peptidase activity	0	0	1
heme binding	0	0	1
hydrolase activity, acting on ester bonds	0	0	1
hydrolase activity, hydrolyzing O-glycosyl compounds	0	0	1
metal ion binding	0	0	1
peroxidase activity	0	0	1
protein dimerization activity	0	0	1
sulfonylurea receptor activity	0	0	1
transferase activity	0	0	1
DNA binding	0	2	0
DNA-directed 5'-3' RNA polymerase activity	0	2	0
aspartic-type endopeptidase activity	0	1	0
ATP phosphoribosyltransferase activity	0	1	0
catalytic activity, acting on a protein	0	1	0
chromatin binding	0	1	0
lyase activity	0	1	0
oxidoreductase activity	0	1	0
protein heterodimerization activity	0	1	0
protein kinase activity	0	1	0
RNA binding	0	1	0
RNA-DNA hybrid ribonuclease activity	0	1	0
structural constituent of ribosome	0	1	0
sulfur compound transmembrane transporter activity	2	0	0
peptide-transporting ATPase activity	1	0	0

## Sheet: Cellular component
S5 Table. Detailed information on Gene Ontology annotation results for Capsicum species
Cellular component	C. annuum	C. baccatum	C. chinense
integral component of membrane	167	162	4
plasma membrane	77	77	71
plant-type vacuole	6	5	164
vacuolar membrane	6	5	9
extracellular region	3	3	3
external side of plasma membrane	2	2	2
intracellular membrane-bounded organelle	2	3	1
membrane	2	3	1
plasmodesma	2	3	2
chloroplast envelope	2	1	0
cell	1	1	2
cytosol	1	1	1
glyoxysomal membrane	1	1	3
mitochondrial inner membrane	1	1	9
vesicle membrane	1	2	2
integral component of plasma membrane	1	0	0
membrane part	1	1	0
cell part	0	1	0
chloroplast stroma	0	1	0
nucleosome	0	1	0
nucleus	0	1	0
retrotransposon nucleocapsid	0	2	0
ribosome	0	1	0
