# Supplementary material for: Genome-wide identification and gene expression pattern of ABC transporter gene family in Capsicum spp
Source: PLoS One. 2019 Apr 30;14(4):e0215901. doi: 10.1371/journal.pone.0215901 (PMC6490891; doi:10.1371/journal.pone.0215901)
Supplement: S6 Table — (XLSX) [file pone.0215901.s006.xlsx]

## Sheet: Sheet2
S6 Table. RPKM values for placenta tissues of orthologs of ABC transporter pairs of C. annuum and C. chinense
			C. annuum			C. chinense
			CM334			Naga morich	Pimenta da neyde
C. annuum Gene ID	C. chinanse Gene ID	Homolog pairs ID	6DPA	16DPA	25DPA	16DPA	16DPA
CaABCA8	CcABCA4	CaABCA8-CcABCA4	13.219	9.912	12.278	7.24314	2.45228
CaABCA9	CcABCA5	CaABCA9-CcABCA5	16.165	21.552	23.414	7.15838	2.68596
CaABCB1	CcABCB1	CaABCB1-CcABCB1	1.624	3.026	2.73	22.7961	14.7558
CaABCB11	CcABCB10	CaABCB11-CcABCB10	0.614	0	0	0	0.0438318
CaABCB12	CcABCB13	CaABCB12-CcABCB13	3.244	11.878	8.799	1.12491	1.93979
CaABCB13	CcABCB15	CaABCB13-CcABCB15	0.074	0.387	0.252	0	0
CaABCB19	CcABCB16	CaABCB19-CcABCB16	0.153	0.058	0.044	0	0
CaABCB21	CcABCB19	CaABCB21-CcABCB19	0	0	0.135	0	0.0113536
CaABCB22	CcABCB2	CaABCB22-CcABCB2	4.54	6.597	6.046	1.60473	0
CaABCB29	CcABCB21	CaABCB29-CcABCB21	0.077	0	0	0	0
CaABCB30	CcABCB22	CaABCB30-CcABCB22	0	0	0	0	0
CaABCB32	CcABCB25	CaABCB32-CcABCB25	0	0	0	0	0
CaABCB36	CcABCB28	CaABCB36-CcABCB28	0.306	1.359	0	0	0
CaABCB37	CcABCB41	CaABCB37-CcABCB41	0	42.627	33.419	18.0886	11.3687
CaABCB4	CcABCB43	CaABCB4-CcABCB43	3.297	5.47	5.792	9.27419	0.586902
CaABCB40	CcABCB6	CaABCB40-CcABCB6	0.135	0	0	0.632072	0.407619
CaABCB47	CcABCB7	CaABCB47-CcABCB7	0	0.033	0.029	0	0.0141785
CaABCC12	CcABCC14	CaABCC12-CcABCC14	5.194	16.016	31.142	36.9135	14.9174
CaABCC13	CcABCC16	CaABCC13-CcABCC16	0	0	0	9.80409	4.0205
CaABCC15	CcABCC17	CaABCC15-CcABCC17	9.81	23.441	55.039	0.0477215	0.0127453
CaABCC19	CcABCC18	CaABCC19-CcABCC18	10.202	16.335	13.041	7.38698	1.32334
CaABCC2	CcABCC19	CaABCC2-CcABCC19	2.104	3.472	5.89	3.00809	2.72117
CaABCC23	CcABCC20	CaABCC23-CcABCC20	38.314	33.15	43.014	0	0.00716216
CaABCC25	CcABCC21	CaABCC25-CcABCC21	0	0	0	0.317102	0.431923
CaABCC4	CcABCC3	CaABCC4-CcABCC3	0.59	0.733	0.746	0.0124711	0.0399691
CaABCC5	CcABCC4	CaABCC5-CcABCC4	0.067	0	0.181	0.0852579	0
CaABCC7	CcABCC7	CaABCC7-CcABCC7	0.206	1.099	1.592	43.8471	32.4216
CaABCC9	CcABCC8	CaABCC9-CcABCC8	30.877	2.607	0.375	0	0
CaABCD2	CcABCD4	CaABCD2-CcABCD4	1.011	1.339	1.981	3.77681	2.26958
CaABCE1	CcABCE1	CaABCE1-CcABCE1	33.282	45.721	96.839	18.3841	17.1962
CaABCF10	CcABCF2	CaABCF10-CcABCF2	0.722	0.9	1.206	0	0.00591546
CaABCF5	CcABCF3	CaABCF5-CcABCF3	29.723	55.188	56.604	35.0646	38.7639
CaABCF6	CcABCF6	CaABCF6-CcABCF6	117.442	288.823	472.671	129.025	114.084
CaABCG10	CcABCG1	CaABCG10-CcABCG1	0.107	0.477	2.422	9.99783	6.47878
CaABCG11	CcABCG10	CaABCG11-CcABCG10	6.157	0.592	0	0.305799	0
CaABCG13	CcABCG11	CaABCG13-CcABCG11	0	0	0.051	0	0.356284
CaABCG17	CcABCG12	CaABCG17-CcABCG12	0.33	0.561	0.19	7.19288	3.43603
CaABCG22	CcABCG13	CaABCG22-CcABCG13	2.019	1.762	0.891	0	0
CaABCG25	CcABCG15	CaABCG25-CcABCG15	0.196	0	0	0	0
CaABCG28	CcABCG16	CaABCG28-CcABCG16	0.315	0.853	3.695	0.0435482	0
CaABCG34	CcABCG17	CaABCG34-CcABCG17	0.052	0.106	0.088	0	0
CaABCG37	CcABCG18	CaABCG37-CcABCG18	4.39	14.867	14.373	0.00451611	0.0072369
CaABCG38	CcABCG21	CaABCG38-CcABCG21	0.546	35.778	33.963	0.786251	0.551223
CaABCG39	CcABCG22	CaABCG39-CcABCG22	9.409	14.901	25.183	0.416267	0.208454
CaABCG41	CcABCG28	CaABCG41-CcABCG28	70.641	139.954	127.863	0	0.0215093
CaABCG42	CcABCG37	CaABCG42-CcABCG37	0.069	0.067	0.114	0.221025	0.492402
CaABCG43	CcABCG39	CaABCG43-CcABCG39	8.788	10.639	16.001	0	0.0224415
CaABCG44	CcABCG4	CaABCG44-CcABCG4	1.916	0.937	4.708	0.0524501	0.302578
CaABCG46	CcABCG40	CaABCG46-CcABCG40	0.343	2.59	7.532	0	0
CaABCG47	CcABCG45	CaABCG47-CcABCG45	0	0	0	0.67355	0.68722
CaABCG49	CcABCG46	CaABCG49-CcABCG46	0	0	0	14.1262	1.88639
CaABCG51	CcABCG49	CaABCG51-CcABCG49	10.592	10.743	15.351	0.0247481	0.0594869
CaABCG53	CcABCG51	CaABCG53-CcABCG51	0	0	0	0.0657877	0.0263556
CaABCG56	CcABCG54	CaABCG56-CcABCG54	0	0	0	0	0.0120793
CaABCG58	CcABCG56	CaABCG58-CcABCG56	0.19	0	0	0	0
CaABCG6	CcABCG57	CaABCG6-CcABCG57	0.25	0	0	0	0
CaABCG62	CcABCG59	CaABCG62-CcABCG59	0.066	0	0	8.83157	1.67522
CaABCG65	CcABCG63	CaABCG65-CcABCG63	0	0	0.615	0	0.0265085
CaABCG66	CcABCG65	CaABCG66-CcABCG65	0.192	54.661	79.446	0.0260447	0
CaABCG69	CcABCG67	CaABCG69-CcABCG67	0.107	0.204	0	9.94359	7.66505
CaABCG77	CcABCG68	CaABCG77-CcABCG68	0	0	0	0.166561	0.667268
CaABCG78	CcABCG74	CaABCG78-CcABCG74	0	0	0	176.982	166.499
CaABCG79	CcABCG77	CaABCG79-CcABCG77	2.683	2.022	0.92	138.775	155.693
CaABCG83	CcABCG79	CaABCG83-CcABCG79	0	0.163	0.044	0.0398759	0.0106499
CaABCG87	CcABCG8	CaABCG87-CcABCG8	6.431	15.427	4.647	2.07966	5.7001
CaABCG88	CcABCG80	CaABCG88-CcABCG80	0.232	0.348	1.289	0.124068	0.0331357
CaABCG89	CcABCG84	CaABCG89-CcABCG84	0	0	0	0.0395182	0.00949898
CaABCG90	CcABCG85	CaABCG90-CcABCG85	1.665	1.719	8.665	1.2202	0.573322
CaABCG91	CcABCG86	CaABCG91-CcABCG86	8.136	9.219	44.875	0.497438	0.473294
CaABCG93	CcABCG88	CaABCG93-CcABCG88	0.586	0.416	0.189	1.75275	2.03858
CaABCG95	CcABCG90	CaABCG95-CcABCG90	0.139	0	0	0	0
CaABCI3	CcABCI5	CaABCI3-CcABCI5	52.338	77.042	50.712	8.35007	10.2238
CaABCI6	CcABCI6	CaABCI6-CcABCI6	0.765	0.491	2.586	7.53016	8.82888
CaABCI7	CcABCI8	CaABCI7-CcABCI8	14.07	18.598	23.431	2.52882	2.02617
